# Supplementary material for: Stance detection with BERT embeddings for credibility analysis of information on social media
Source: PeerJ Comput Sci. 2021 Apr 14;7:e467. doi: 10.7717/peerj-cs.467 (PMC8053013; doi:10.7717/peerj-cs.467)
Supplement: Supplemental Information 1 [file peerj-cs-07-467-s001.zip]

Archive with 4 entries (4 files):
- code_Data/Fake_News_Detection_Stance_BERT.py
- code_Data/news-2.csv
- code_Data/ReadMe.docx
- code_Data/Stance_Calculation.py
