# Supplementary material for: Stance detection with BERT embeddings for credibility analysis of information on social media
Source: PeerJ Comput Sci. 2021 Apr 14;7:e467. doi: 10.7717/peerj-cs.467 (PMC8053013; doi:10.7717/peerj-cs.467)
Supplement: Supplemental Information 1 [file peerj-cs-07-467-s001.zip › code_Data/Fake_News_Detection_Stance_BERT.py]

#!/usr/bin/env python
# coding: utf-8

# In[18]:


import pandas as pd 
import nltk
import re
import numpy
import random
import math
nltk.download('stopwords')
from nltk.corpus import stopwords
from sklearn.preprocessing import LabelEncoder
from tqdm.notebook import tqdm
import numpy as np
import tensorflow as tf
from tensorflow.keras.models import Model, Sequential
from tensorflow.keras.layers import Dense, LSTM, Input, GlobalMaxPooling1D, Bidirectional, Conv1D
from sklearn.model_selection import train_test_split
from sklearn.metrics import *
from bokeh.io import show, output_file, output_notebook
from bokeh.plotting import figure
from bokeh.layouts import gridplot
from bokeh.models import ColumnDataSource, Circle, HoverTool
from bokeh.transform import transform, linear_cmap


# In[19]:


get_ipython().system(' pip install transformers')


# In[20]:


round = tf.keras.backend.round
def metrics(y_true,y_pred, print_output=True):

  cm = confusion_matrix(y_true=y_true, y_pred=y_pred)

  ac = accuracy_score(y_true=y_true, y_pred=y_pred) # accuracy: (tp + tn) / (p + n)


  pc = precision_score(y_true=y_true, y_pred=y_pred) # precision tp / (tp + fp)

  rc = recall_score(y_pred, y_true)  # recall: tp / (tp + fn)

  f1 = f1_score(y_pred, y_true)

  auc = roc_auc_score(y_pred, y_true)

  ck = cohen_kappa_score(y1=y_true, y2=y_pred) #symetric order doesn't matter

  if print_output:
    print("Confusion matrix:\n",cm)
    print("Accuracy score for the model is: ", ac) 
    print("Precision score for the model is: ", pc)
    print('Recall score for the model is: ', rc)
    print('F1 score score for the model is: ', f1)
    print('ROC AUC score for the model is: ', auc)
    print("Cohen's Kappa score for the model is: ",ck)

  return (cm,ac,pc,rc,f1,auc,ck)


# In[21]:


import transformers as trns


# In[22]:


dff = pd.read_csv('./news-2_allCol.csv')
dff.info()


# In[23]:


dff[["title","text","label"]].head(5)


# In[24]:


dff['label'].describe()


# In[96]:


STOPWORDS = set(stopwords.words('english'))-set(["no","not"])


# In[25]:


def preprocess_text(sen):
    # Removing html tags
    sentence = remove_tags(sen)

    # Remove punctuations
    sentence = re.sub('[^a-zA-Z]', ' ', sentence)

    # Single character removal
    sentence = re.sub(r"\s+[a-zA-Z]\s+", ' ', sentence)

    # Removing multiple spaces
    sentence = re.sub(r'\s+', ' ', sentence)

    # Removing stopwords
    #sentence = ' '.join(word for word in sentence.split() if word not in STOPWORDS) 
    
    return sentence

TAG_RE = re.compile(r'<[^>]+>')

def remove_tags(text):
    return TAG_RE.sub('', text)    

reviews = []
sentences = list(dff['Title_Text'])
#sentences = dff['Title_Text'].values
for sen in sentences:
    reviews.append(preprocess_text(sen))


# In[26]:


y = dff['label'].values
le = LabelEncoder()
num_classes=2 # positive -> 1, negative -> 0
y = le.fit_transform(y)
print(y.shape)
y


# In[27]:


train_text, temp_text, train_labels, temp_labels = train_test_split(reviews, y, 
                                                                    random_state=2018, 
                                                                    test_size=0.3, 
                                                                    stratify=y)

# we will use temp_text and temp_labels to create validation and test set
val_text, test_text, val_labels, test_labels = train_test_split(temp_text, temp_labels, 
                                                                random_state=2018, 
                                                                test_size=0.5, 
                                                                stratify=temp_labels)


# In[28]:


bert_path = "distilbert-base-uncased"
max_length = 512
encoder = trns.DistilBertTokenizer.from_pretrained(bert_path)


# In[29]:


train_input_id = []
train_mask_id = []
for i in tqdm(train_text):
  e = encoder.encode_plus( i, max_length=max_length,truncation=True , add_special_tokens=True, pad_to_max_length=True)
  inp = e["input_ids"]
  mask = e["attention_mask"]
  train_input_id.append(inp)
  train_mask_id.append(mask)

test_input_id = []
test_mask_id = []
for i in tqdm(test_text):
  e = encoder.encode_plus( i, max_length=max_length,truncation=True , add_special_tokens=True, pad_to_max_length=True)
  inp = e["input_ids"]
  mask = e["attention_mask"]
  test_input_id.append(inp)
  test_mask_id.append(mask)

val_input_id = []
val_mask_id = []
for i in tqdm(val_text):
  e = encoder.encode_plus( i, max_length=max_length,truncation=True , add_special_tokens=True, pad_to_max_length=True)
  inp = e["input_ids"]
  mask = e["attention_mask"]
  val_input_id.append(inp)
  val_mask_id.append(mask)


# In[30]:


train_input = tf.cast(train_input_id, tf.int32)
train_mask = tf.cast(train_mask_id, tf.int32)
test_input = tf.cast(test_input_id, tf.int32)
test_mask = tf.cast(test_mask_id, tf.int32)
val_input = tf.cast(val_input_id, tf.int32)
val_mask = tf.cast(val_mask_id, tf.int32)


# In[31]:


token_inputs = Input((None,), dtype=tf.int32, name='input_word_ids')
mask_inputs = Input((None,), dtype=tf.int32, name='input_masks')

bert_model = trns.TFDistilBertModel.from_pretrained(bert_path)
bert_model.trainable=False
seq_output = bert_model([token_inputs, mask_inputs])[0][:,0,:]


X = Dense(100, activation='relu')(seq_output)
output_= Dense(1, activation='sigmoid', name='output')(X)

bert_model2 = Model([token_inputs, mask_inputs],output_)
bert_model2.summary()

bert_model2.compile(loss="binary_crossentropy",optimizer="adam", metrics=["acc"])


# In[33]:


with tf.device("/GPU:0"):
  history_model1 = bert_model2.fit(x = [train_input,train_mask],y=train_labels,
                                   epochs=10, validation_data=([val_input,val_mask],val_labels))

y_pred1 = round(bert_model2.predict([test_input,test_mask]))
(cm1,ac1,pc1,rc1,f1_1,auc1,ck1) = metrics(test_labels, y_pred1)


# In[51]:


'''
with tf.device("/GPU:0"):
  history_model1 = bert_model2.fit(x = [train_input,train_mask],y=train_label,
                                   epochs=10, validation_data=([test_input,test_mask],test_label))

y_pred1 = round(bert_model2.predict([test_input,test_mask]))
(cm1,ac1,pc1,rc1,f1_1,auc1,ck1) = metrics(test_label, y_pred1)
'''


# In[ ]:


## Plot confusion matrix
import matplotlib.pyplot as plt
import seaborn as sns
fig, ax = plt.subplots()
sns.heatmap(cm, annot=True, fmt='d', ax=ax, cmap=plt.cm.Blues, 
            cbar=False)
ax.set(xlabel="Pred", ylabel="True", xticklabels=classes, 
       yticklabels=classes, title="Confusion matrix")
plt.yticks(rotation=0)

fig, ax = plt.subplots(nrows=1, ncols=2)
## Plot roc
for i in range(len(classes)):
    fpr, tpr, thresholds = metrics.roc_curve(y_test_array[:,i],  
                           predicted_prob[:,i])
    ax[0].plot(fpr, tpr, lw=3, 
              label='{0} (area={1:0.2f})'.format(classes[i], 
                              metrics.auc(fpr, tpr))
               )
ax[0].plot([0,1], [0,1], color='navy', lw=3, linestyle='--')
ax[0].set(xlim=[-0.05,1.0], ylim=[0.0,1.05], 
          xlabel='False Positive Rate', 
          ylabel="True Positive Rate (Recall)", 
          title="Receiver operating characteristic")
ax[0].legend(loc="lower right")
ax[0].grid(True)
'''    
## Plot precision-recall curve
for i in range(len(classes)):
    precision, recall, thresholds = metrics.precision_recall_curve(
                 y_test_array[:,i], predicted_prob[:,i])
    ax[1].plot(recall, precision, lw=3, 
               label='{0} (area={1:0.2f})'.format(classes[i], 
                                  metrics.auc(recall, precision))
              )
ax[1].set(xlim=[0.0,1.05], ylim=[0.0,1.05], xlabel='Recall', 
          ylabel="Precision", title="Precision-Recall curve")
ax[1].legend(loc="best")
ax[1].grid(True)
plt.show()
'''


# In[34]:


token_inputs = Input((None,), dtype=tf.int32, name='input_word_ids')
mask_inputs = Input((None,), dtype=tf.int32, name='input_masks')

bert_model = trns.TFDistilBertModel.from_pretrained(bert_path)
bert_model.trainable=False
seq_output = bert_model([token_inputs, mask_inputs])[0]

X = LSTM(64)(seq_output)
X = Dense(32)(X)
output_= Dense(1, activation='sigmoid', name='output')(X)

bert_model3 = Model([token_inputs, mask_inputs],output_)
bert_model3.summary()

bert_model3.compile(loss="binary_crossentropy",optimizer="adam", metrics=["acc"])

with tf.device("/GPU:0"):
  history_model2 = bert_model3.fit(x = [train_input,train_mask],y=train_labels,
                                   epochs=10, validation_data=([val_input,val_mask],val_labels))

y_pred2 = round(bert_model3.predict([test_input,test_mask]))
(cm2,ac2,pc2,rc2,f1_2,auc2,ck2) = metrics(test_labels, y_pred2)


# In[35]:


token_inputs = Input((None,), dtype=tf.int32, name='input_word_ids')
mask_inputs = Input((None,), dtype=tf.int32, name='input_masks')

bert_model = trns.TFDistilBertModel.from_pretrained(bert_path)
bert_model.trainable=False
seq_output = bert_model([token_inputs, mask_inputs])[0]

X = Bidirectional(LSTM(64))(seq_output)
X = Dense(32)(X)
output_= Dense(1, activation='sigmoid', name='output')(X)

bert_model4 = Model([token_inputs, mask_inputs],output_)
bert_model4.summary()

bert_model4.compile(loss="binary_crossentropy",optimizer="adam", metrics=["acc"])

with tf.device("/GPU:0"):
  history_model2 = bert_model4.fit(x = [train_input,train_mask],y=train_labels,
                                   epochs=10, validation_data=([val_input,val_mask],val_labels))

y_pred3 = round(bert_model4.predict([test_input,test_mask]))
(cm3,ac3,pc3,rc3,f1_3,auc3,ck3) = metrics(test_labels, y_pred3)


# In[36]:


(cm3,ac3,pc3,rc3,f1_3,auc3,ck3) = metrics(test_labels, y_pred3)


# In[37]:


token_inputs = Input((None,), dtype=tf.int32, name='input_word_ids')
mask_inputs = Input((None,), dtype=tf.int32, name='input_masks')

bert_model = trns.TFDistilBertModel.from_pretrained(bert_path)
bert_model.trainable=False
seq_output = bert_model([token_inputs, mask_inputs])[0]

X = Conv1D(128, 5, activation='relu')(seq_output)
X = GlobalMaxPooling1D()(X)
X = Dense(32)(X)
output_= Dense(1, activation='sigmoid', name='output')(X)

bert_model5 = Model([token_inputs, mask_inputs],output_)
bert_model5.summary()

bert_model5.compile(loss="binary_crossentropy",optimizer="adam", metrics=["acc"])

with tf.device("/GPU:0"):
  history_model4 = bert_model5.fit(x = [train_input,train_mask],y=train_labels,
                                   epochs=10, validation_data=([val_input,val_mask],val_labels))

y_pred4 = round(bert_model5.predict([test_input,test_mask]))
(cm3,ac3,pc3,rc3,f1_3,auc3,ck3) = metrics(test_labels, y_pred4)


# In[ ]:
