# Supplementary material for: Stance detection with BERT embeddings for credibility analysis of information on social media
Source: PeerJ Comput Sci. 2021 Apr 14;7:e467. doi: 10.7717/peerj-cs.467 (PMC8053013; doi:10.7717/peerj-cs.467)
Supplement: Supplemental Information 1 [file peerj-cs-07-467-s001.zip › code_Data/news-2.csv]

	title	text	label
8476	You Can Smell Hillary’s Fear	Daniel Greenfield, a Shillman Journalism Fellow at the Freedom Center, is a New York writer focusing on radical Islam. In the final stretch of the election, Hillary Rodham Clinton has gone to war with the FBI. The word “unprecedented” has been thrown around so often this election that it ought to be retired. But it’s still unprecedented for the nominee of a major political party to go war with th…	FAKE
10294	Watch The Exact Moment Paul Ryan Committed Political Suicide At A Trump Rally (VIDEO)	Google Pinterest Digg Linkedin Reddit Stumbleupon Print Delicious Pocket Tumblr There are two fundamental truths in this world: Paul Ryan desperately wants to be president. And Paul Ryan will never be president. Today proved it. In a particularly staggering example of political cowardice, Paul Ryan re-re-re-reversed course and announced that he was back on the Trump Train after all. This was an a…	FAKE
3608	Kerry to go to Paris in gesture of sympathy	U.S. Secretary of State John F. Kerry said Monday that he will stop in Paris later this week, amid criticism that no top American officials attended Sunday’s unity march against terrorism. Kerry said he expects to arrive in Paris Thursday evening, as he heads home after a week abroad. He said he will fly to France at the conclusion of a series of meetings scheduled for Thursday in Sofia, Bulgaria…	REAL
10142	Bernie supporters on Twitter erupt in anger against the DNC: 'We tried to warn you!'	— Kaydee King (@KaydeeKing) November 9, 2016 The lesson from tonight's Dem losses: Time for Democrats to start listening to the voters. Stop running the same establishment candidates. — People For Bernie (@People4Bernie) November 9, 2016 If Dems didn't want a tight race they shouldn't have worked against Bernie. — Walker Bragman (@WalkerBragman) November 9, 2016 New York Times columnist Paul Krug…	FAKE
875	The Battle of New York: Why This Primary Matters	It's primary day in New York and front-runners Hillary Clinton and Donald Trump are leading in the polls. Trump is now vowing to win enough delegates to clinch the Republican nomination and prevent a contested convention. But Sens.Ted Cruz, R-Texas, Bernie Sanders, D-Vt., and Ohio Gov. John Kasich and aren't giving up just yet. A big win in New York could tip the scales for both the Republican an…	REAL
6903	Tehran, USA	I’m not an immigrant, but my grandparents are. More than 50 years ago, they arrived in New York City from Iran. I grew up mainly in central New Jersey, an American kid playing little league for the Raritan Red Sox and soccer for the Raritan Rovers. In 1985, I travelled with my family to our ancestral land. I was only eight, but old enough to understand that the Iranians had lost their liberty and…	FAKE
7341	Girl Horrified At What She Watches Boyfriend Do After He Left FaceTime On	Share This Baylee Luciani (left), Screenshot of what Baylee caught on FaceTime (right) The closest Baylee Luciani could get to her boyfriend, who’s attending college in Austin, was through video online chat. The couple had regular “dates” this way to bridge the 200-mile distance between them. However, the endearing arrangement quickly came to an end after his FaceTime was left on and caught somet…	FAKE
95	‘Britain’s Schindler’ Dies at 106	A Czech stockbroker who saved more than 650 Jewish children from Nazi Germany has died at the age of 106. Dubbed “Britain’s Schindler,” Nicholas Winton arranged to transport Jewish youngsters from Prague after Germany annexed Czechoslovakia in March 1939. Though the children were originally set to arrive in Britain by plane, the German invasion forced Winton to transport them by train through Ger…	REAL
4869	Fact check: Trump and Clinton at the 'commander-in-chief' forum	Hillary Clinton and Donald Trump made some inaccurate claims during an NBC “commander-in-chief” forum on military and veterans issues: • Clinton wrongly claimed Trump supported the war in Iraq after it started, while Trump was wrong, once again, in saying he was against the war before it started. • Trump said that President Obama set a “certain date” for withdrawing troops from Iraq, when that da…	REAL
2909	Iran reportedly makes new push for uranium concessions in nuclear talks	Iranian negotiators reportedly have made a last-ditch push for more concessions from the U.S. and five other world powers as talks on the fate of Iran's nuclear program come down to the final days before a crucial deadline. The New York Times reported late Sunday that Tehran had backed away from a tentative promise to ship a large portion of its uranium stockpile to Russia, where it could not be …	REAL
1357	With all three Clintons in Iowa, a glimpse at the fire that has eluded Hillary Clinton’s campaign	CEDAR RAPIDS, Iowa — “I had one of the most wonderful rallies of my entire career right here in 1992,” Bill Clinton said by way of opening to the crowd of more than 1,100 on Saturday night. Two days before the Iowa caucuses, Cedar Rapids tried to deliver that same old feeling to his wife, Hillary Clinton. In the crowd, one woman held a sign that said “227 years of men. It’s HER turn!" Some carrie…	REAL
988	Donald Trump’s Shockingly Weak Delegate Game Somehow Got Even Worse	Donald Trump’s organizational problems have gone from bad to worse to flat-out embarrassing. Here’s Politico with the play-by-play from this weekend’s Colorado GOP convention, the latest scene of Trump’s delegate-securing failure: Unlike in most other states, Republicans in Colorado scrapped plans for a more traditional primary or caucus to award its delegates to this summer’s national convention…	REAL
7041	Strong Solar Storm, Tech Risks Today | S0 News Oct.26.2016 [VIDEO]	Click Here To Learn More About Alexandra's Personalized Essences Psychic Protection Click Here for More Information on Psychic Protection! Implant Removal Series Click here to listen to the IRP and SA/DNA Process Read The Testimonials Click Here To Read What Others Are Experiencing! Copyright © 2012 by Galactic Connection. All Rights Reserved. Excerpts may be used, provided that full and clear cr…	FAKE
7623	10 Ways America Is Preparing for World War 3	October 31, 2016 at 4:52 am Pretty factual except for women in the selective service. American military is still voluntary only and hasn't been a draft since Vietnam war. The comment was made by a 4 star general of the army about drafting women and he said it to shut up liberal yahoos.﻿	FAKE
1571	Trump takes on Cruz, but lightly	Killing Obama administration rules, dismantling Obamacare and pushing through tax reform are on the early to-do list.	REAL
4739	How women lead differently	As more women move into high offices, they often bring a style and approach that is distinct from men. But do they make better leaders? Democratic women of the US Senate stand on stage during the final night of the Democratic National Convention in Philadelphia (top). There are 20 women in the Senate – 14 Democrats and six Republicans. Kelly Ayotte and Joni Ernst take the floor, two dynamic young…	REAL
7737	Shocking! Michele Obama & Hillary Caught Glamorizing Date Rape Promoters	Shocking! Michele Obama & Hillary Caught Glamorizing Date Rape Promoters First lady claims moral high ground while befriending rape-glorifying rappers Infowars.com - October 27, 2016 Comments Alex Jones breaks down the complete hypocrisy of Michele Obama and Hillary Clinton attacking Trump for comments he made over a decade ago while The White House is hosting and promoting rappers who boast abou…	FAKE
8716	Hillary Clinton in HUGE Trouble After America Noticed SICK Thing Hidden in this Picture... * LIBERTY WRITERS NEWS	0 Hillary Clinton has barely just lost the presidential election and here she is already getting herself caught in another one of her tangled web of lies. The day after losing, a picture was posted of her taking her dog out for a walk. The picture was reportedly from a random hiker she ran into and showed that she was getting back to public life, or that’s what she wants you to believe. Now, I wa…	FAKE
3304	What's in that Iran bill that Obama doesn't like?	Washington (CNN) For months, the White House and Congress have wrangled over a bill that would give lawmakers a greater say in the Iran nuclear deal the administration is hammering out along with other world powers. And now, less than two weeks after a framework agreement with Tehran was reached, the Senate Foreign Relations Committee is planning to take up the measure. On Tuesday, the committee …	REAL
3078	The 1 chart that explains everything you need to know about partisanship in America	While paging through Pew's best data visualizations of 2014 (it's awesome), I came across what I believe to be one of the best and most revealing charts about the state of American politics. Here it is: The chart, which comes from Pew's amazing political polarization project, shows how partisans of both parties have grown both increasingly unified amongst themselves and increasingly far apart fro…	REAL
2517	The slippery slope to Trump’s proposed ban on Muslims	With little fanfare this fall, the New York developer who had planned to build an Islamic community center north of the World Trade Center announced that he would instead use the site for a 70-story tower of luxury condos. Those who had rallied in opposition to the building because of its religious affiliation back in 2010 were exultant. “The importance of the defeat of the Ground Zero Mosque can…	REAL
10348	Episode #160 – SUNDAY WIRE: ‘Hail to the Deplorables’ with special guest Randy J	November 13, 2016 By 21wire Leave a Comment Episode #160 of SUNDAY WIRE SHOW resumes this November 13, 2016 as host Patrick Henningsen brings a 3 HOURS special broadcast of LIVE power-packed talk radio on ACR… LISTEN LIVE ON THIS PAGE AT THE FOLLOWING SCHEDULED SHOW TIMES: SUNDAYS – 5pm-8pm UK Time | 12pm-3pm ET (US) | 9am-12pm PT (US) This week’s edition of THE SUNDAY WIRE is on the road broadca…	FAKE
778	Hillary Clinton Makes A Bipartisan Appeal on Staten Island	Hillary Clinton told a Staten Island crowd today that she was the candidate who could reach across party lines to get things done as president—pointing to her experience representing the borough in the Senate and even giving public thanks to Republican President George W. Bush. “I have no time for people who are partisan for the sake of being partisan,” Ms. Clinton, a Democrat and former secretar…	REAL
3300	New Senate majority leader’s main goal for GOP: Don’t be scary	Mitch McConnell has an unusual admonition for the new Republican majority as it takes over the Senate this week: Don’t be “scary.” The incoming Senate majority leader has set a political goal for the next two years of overseeing a functioning, reasonable majority on Capitol Hill that scores some measured conservative wins, particularly against environmental regulations, but probably not big victo…	REAL
6155	‘Inferno’ and the Overpopulation Myth	Mises.org November 1, 2016 Inferno is a great thriller, featuring Tom Hanks reprising his role as Professor Robert Langdon. The previous movie adaptations of Dan Brown’s books ( Angels and Demons and The Da Vinci Code ) were a success, and I expect Inferno will do well in theaters, too. Langdon is a professor of symbology whose puzzle solving skills and knowledge of history come in high demand wh…	FAKE
636	Anti-Trump forces seek last-ditch delegate revolt	Washington (CNN) The faction of the GOP that is unhappy with Donald Trump as the party's presumptive nominee has one last plan to stop the mogul: staging an all-out delegate revolt at the Republican National Convention. The far-fetched idea is the latest reflection of a campaign cycle that has been anything but ordinary, and stems from a continuing dissatisfaction among some conservative stalwart…	REAL
755	Sanders Trounces Clinton in W. Va. -- But Will It Make a Difference?	Meanwhile, Democrat Bernie Sanders picked up more delegates in the two states than Hillary Clinton. The Vermont senator's still way behind, but says he's not giving up, calling his win in West Virginia "tremendous." Clinton still holds a commanding delegate lead, but Sanders still has the fight in him. "We are in this campaign to win the Democratic nomination!" he declared. But Sanders' quest app…	REAL
626	Donald Trump Is Changing His Campaign Slogan to Prove He’s Not Racist	After a week of nonstop criticism from Democrats and Republicans alike for comments many condemned as racially charged, Donald Trump claims to be altering his campaign to be a little more inclusive. While the presumptive G.O.P. has long promised to “make America great again,” Trump now says he’s adding two words to slogan to illustrate just how non-racist he really is. “You know, I have the theme…	REAL
691	Pure chaos: Donald Trump’s campaign management offers a glimpse into his governing style (spoiler alert: it’s terrible)	If you want a glimpse into a presidential candidate’s governing style, take a look at his campaign. How does he build an organization? How does he manage personnel? How does he delegate responsibility? Does he value loyalty or honesty in advisers? It’s hardly conclusive, but how a candidate deals with these challenges says a lot about what they’d prioritize as president. The presumptive Republica…	REAL
5743	Syrian War Report – November 1, 2016: Syrian Military Deploys Advanced T-90 Battle Tanks to Aleppo	Syrian War Report – October 31, 2016: Al-Nusra-led Forces Failed to Break Aleppo Siege ‹ › South Front Analysis & Intelligence is a public analytical project maintained by an independent team of experts from the four corners of the Earth focusing on international relations issues and crises. They focus on analysis and intelligence of the ongoing crises and the biggest stories from around the worl…	FAKE
1787	GOP insiders: Carly crushed it	On this day in 1973, J. Fred Buzhardt, a lawyer defending President Richard Nixon in the Watergate case, revealed that a key White House tape had an 18...	REAL
7808	Jeffrey Sewell et al. : Metabiology face to face with Artificial Intelligence [VIDEO]	Randy Maugans & Jeffrey Sewell | Metabiology face to face with Artificial Intelligence Published on Sep 20, 2016 We are speaking on a subject that is vital for humanity to comprehend, AI or artificial intelligence, our objective is to further disclose how this is influencing humanity in subtle and not so subtle ways, for without knowledge of its existence or comprehension of its prevalence humani…	FAKE
6484	Why It’s Necessary To Relax Into A Stretch	In a previous article , I discussed stretching—namely, why stretching is important for the masculine man, and several stretches that you should use in your training to maximize your physical fitness. And while that advice is still valid, I neglected a very important concept in that first article: the techniques that detail how to stretch. I am not referring to a specific stretch or some sort of h…	FAKE
7385	Brexit Encourages UK to Trade With Non-EU States, Including Russia	Britain and EU After Brexit ( 31 ) 0 13 0 0 Brexit prompts the Unietd Kingdom to facilitate trade relations with non-EU states including Russia, the Russo-British Chamber of Commerce (RBCC) chairman told Sputnik. MOSCOW (Sputnik) — Leaving the European Union and losing access to the single market encourages Britain to develop trade with Russia and other non-EU states, Roger Munnings, the Russo-Br…	FAKE
9016	2016 interview with Socrates: Another day of Life in the Empire! Are we near an endgame, or fools to ever ‘hope for change’? (6 of ?)	Posted on October 27, 2016 by Carl Herman “It is no use trying to escape their (Empire’s) arrogance by submission or good behavior. Robbers of the world, having by universal plunder exhausted the land, their drive is greed. If the enemy be rich, they are rapacious; if poor, they lust for domination. Neither rule of the East nor West can satisfy them. Alone among men, they crave with equal eagerne…	FAKE
9324	Mike Pence Drapes Shawl Over Immodest Lady Justice Statue - The Onion - America's Finest News Source	Trump Raises Concern Over Members Of Urban Communities Voting More Than Zero Times ATKINSON, NH—Warning supporters that the troubling practice could affect the outcome of the election, Republican presidential nominee Donald Trump expressed strong concern Friday that members of urban communities were voting more than zero times, sources reported. Nation Puts 2016 Election Into Perspective By Remin…	FAKE
8983	First Ever Hindu Woman Elected into Congress	First ever Hindu was elected to the US House of Representatives. She will take the oath of office over the Bhagavad Gita. During election, Hawaii elected Japan-born Mazie Hirono to be the first ever Asian-American woman elected to the Senate. Hawaii also elected Democrat Tulsi Gabbard as the first ever practicing Hindu to the US House of Representatives. Because of this, Fox News have declare Haw…	FAKE
8965	Donald Groped Hillary in 2005! Trump and Weiner Sext Each Other!	Topics: anthony weiner , presidential politics , American Politics , Donald J. Trump , Groping , Clinton's emails Friday, 4 November 2016 [ Associated Press, Washington, D.C. ] FBI Director James Comey informed members of Congress this morning that he was expanding his investigation into e-mails, based on materials found on the laptop of disgraced former Congressman Anthony Weiner. The materials …	FAKE
5580	Ex-Assistant FBI Director: Clintons Are a Crime Family	Ex-Assistant FBI Director: Clintons Are a Crime Family October That's quite an endorsement . And if there's anything top FBI officials now, it's crime families. Certainly this is probably the first serious level of experience that Hillary can claim in any field. “The Clintons, that’s a crime family, basically,” former assistant FBI director James Kallstrom said. “It’s like organized crime. I mean…	FAKE
9757	Hillary Wants Aggressively Interventionist Foreign Policy	10-27-1 6 The first Bill and Hillary Clinton co-presidency included eight years of Balkan and other wars of aggression. Bush/Cheney exceeded their lawlessness. Obama outdid the worst of both previous administrations - attacking seven countries, destabilizing others, orchestrating coups in Honduras, Paraguay and Brazil, threatening Venezuelan democracy, enforcing puppet rule in Haiti, continuing P…	FAKE
1967	Both parties want to craft populist messages for 2016	Presidential hopefuls in both parties agree on at least one thing: Economic mobility, and the feeling of many Americans that they are being shut out from the nation’s prosperity, will be a defining theme of the 2016 campaign. Former Florida governor Jeb Bush last week became the latest Republican to signal a readiness to engage Democrats on what historically has been their turf, putting issues of…	REAL
431	First Take: Wall Street bids goodbye to June hike	NEW YORK -- Bye bye June rate hike. That was the billboard-size headline from Wall Street trading desks after the U.S. job-creation machine hit the wall in May. The government said 38,000 jobs were created in May, way, way, way below the roughly 160,000 new positions Wall Street economists had been expecting. It was the worst month for job creation since September 2010. The Janet Yellen-led Feder…	REAL
5955	Real Disclosure! Secret Alien Base Found In Moon's Tycho Crater	Real Disclosure! Secret Alien Base Found In Moon's Tycho Crater # Grey 52 Real Disclosure is where you find something on the lunar surface that cannot possibly exist unless someone built it. NO WAY it's a natural formation --- SOMETHING constructed that ---- 90° angles are just not possible without alien/man-made interaction. More 'smoking gun' irrefutable proof of intelligence from abroad. Tags	FAKE
7455	Homeless Woman Protects Trump’s Walk of Fame Star From Violent Leftists	Homeless Woman Protects Trump’s Walk of Fame Star From Violent Leftists "I'm gonna stay here and watch this, and make sure nobody touches it." Chris Menahan | Information Liberation - October 28, 2016 Comments Powerful video shows a homeless woman protecting Donald Trump’s Walk of Fame Star after it was smashed by a criminal leftist. As The Gateway Pundit reports , the woman was seen holding up a…	FAKE
5224	With 3:20 a.m. tweet storm Saturday, Clinton continues to mock Trump’s Friday ‘meltdown’	WHITE PLAINS, N.Y. — Not to be outdone by her Republican rival, Hillary Clinton fired off a series of early-morning messages Saturday on Twitter. Only the tweets sent over the Democratic presidential nominee’s account dealt with a very different subject matter than those blasted about a former beauty-pageant winner by Donald Trump 24 hours before. [Trump under fire after sending nasty tweets abou…	REAL
7793	220 ‘Significant’ Pipeline Spills Already This Year Exposes Troubling Safety Record	By Dan Zukowski Three major U.S. pipeline spills within the last month are just a small part of the 220 significant incidents reported so far this year—and 3,032 since 2006—that provide a stark reminder of the environmental hazards of an aging pipeline infrastructure carrying fossil fuels. The costs of these leaks since 2006 has amounted to $4.7 billion. 1. Oklahoma: On Oct. 24, the 30-inch S-1 p…	FAKE
2777	Obama makes the right call to tough it out in Afghanistan	The president now plans to continue a U.S. ground force presence in Afghanistan to help hold off the Taliban until he leaves office. This is an uncommon turnaround for a president who hasn’t changed his mind on foreign policy since drawing his (much-ballyhooed and promptly ignored) “red line” in Syria. So what does this rare shift have to say about Obama’s foreign policy and America’s future role…	REAL
587	Senate race rankings: Dems attack as GOP lays swing-state groundwork	The move would make it easier for the Trump administration to demolish the exchanges.	REAL
9403	‘He didn’t know the boy didn’t want to be raped’ – court throws out Muslim migrant child sex charge and Germans are in shock	By INDRA WARNES In a truly shocking twist the Suptreme Court decided the grown Iraqi man may not have realised the 10-year-old did not want to be sexually abused by him. Amir A, 20, was visiting the Theresienbad pool in the Austrian capital of Vienna last December as part of a trip to encourage integration. When the youngster went to the showers, Amir A. allegedly followed him, pushed him into a …	FAKE
5931	Pieczenik “Rogue FBI Agents and Wikileaks are Spearheading a Movement to Stop the Clintons from Stealing the White House” – TruthFeed	Breaking News Pieczenik “Rogue FBI Agents and Wikileaks are Spearheading a Movement to Stop the Clintons from Stealing the White House” Pieczenik “Rogue FBI Agents and Wikileaks are Spearheading a Movement to Stop the Clintons from Stealing the White House” Breaking News By Amy Moreno November 2, 2016 The world is teaming up to stop crooked Hillary from taking the White House. From Wikileaks to r…	FAKE
3027	American politics has reached peak polarization	For a long time in American politics, we've been trapped in a cycle of ever-escalating political polarization. As measured by voting patterns in the US Congress, the two parties have pulled apart to distances we've never seen before. As measured by consistent partisan positioning among voters, the split in the electorate has reached a historic level of divisiveness. But this is about to end. We'v…	REAL
4377	Anti-Muhammad cartoon contest: Free speech or deliberately provocative? (+video)	Sponsors say that the shootings in Garland, Texas, confirm their view of Islam as violence-prone. But critics say the event was designed to be incendiary and to poison relations at a volatile time. When Pamela Geller and her controversial organization, the American Freedom Defense Initiative, announced it would hold a cartoon contest in Garland, Texas, their plan to satirize and lampoon the found…	REAL
5937	3 Effects of Substance Abuse on Individual, Family and Community	Drug and substance abuse has ruined and taken the lives of many. Substance addiction or abuse happens to be a complicated and complex disease which gradually gnaws the addict of their physical,...	FAKE
7277	Tree Shaped Vertical Farms That Grow 24 Acres Of Urban Crops	By Amanda Froelich This tree-like skyscraper is capable of growing 24 acres-worth of crops and will be powered entirely by renewable resources. By 2050, the world’s population is estimated to reach...	FAKE
5521	New Comment Features have been Added	Be the First to Comment! Leave a Reply Click here to get more info on formatting (1) Leave the name field empty if you want to post as Anonymous. It's preferable that you choose a name so it becomes clear who said what. E-mail address is not mandatory either. The website automatically checks for spam. Please refer to our moderation policies for more details. We check to make sure that no comment …	FAKE
3627	World's newspapers react to 'Hebdo' attack	The world watched in shock on Wednesday as French satirical publication Charlie Hebdo became the site of a grisly terror attack. Gunmen opened fire on a second-floor editorial meeting, killing 12 people in total. Among them were eight journalists and two police officers. Journalists felt their profession under fire, and several newspapers are taking to their front pages to react. Editorial cartoo…	REAL
9360	Ying and Yang (the Gold and Silver Set-Up)	Ying and Yang (the Gold and Silver Set-Up) Posted on Home » Silver » Silver News » Ying and Yang (the Gold and Silver Set-Up) No, this is not a post about some new Chinese law firm. Instead, it’s just an update on the gold and silver markets which, while refusing to go further down, aren’t making much progress to the upside, either. From Craig Hemke, TFMetalsReport : Today’s message: A few more s…	FAKE
909	Closed primaries, 'warped' democracy?	Political parties choose their presidential nominees. But with more Americans opting out of parties, is the process representative of what America wants? The New York primary – and others ahead – offer insights. How SNL's 'the bubble' sketch about polarization is all too true Democratic presidential candidate Sen. Bernie Sanders speaks to supporter Michael Cantalupo while taking a walk in New Yor…	REAL
6646	Police Turn In Badges Rather Than Incite Violence Against Standing Rock Protestors	It should be evident if you’re following news concerning the Standing Rock protests in North Dakota that tension continues to escalate between protestors supporting the Standing Rock Sioux Tribe and...	FAKE
1522	Donald Trump: Hillary Clinton has 'caused tremendous death'	Republican presidential front-runner Donald Trump has a new attack line against Hillary Clinton: "She has caused death." Trump raised the stakes against Clinton on CBS' "Face the Nation" Sunday, insisting that as secretary of State in President Obama's first term, Clinton's decisions led to unnecessary deaths on both sides in the Middle East. "She has caused tremendous death with incompetent deci…	REAL
7540	Detroit women’s Halloween decorations depict ‘real-life horrors’ … such as shootings police by police	Print [Ed. – How to take the fun out of Halloween.] As Halloween approaches, hair-raising yard displays can often cause people to stop, gawk and whip out their cellphones. Larethia Haddon is well aware of that, and is using it to shine some light on real-life horrors, rather than typical Halloween themes. In her yard at the corner of Mendota and Santa Maria avenues in Detroit, there are six dummi…	FAKE
1834	Biden makes another surprise political stop	On this day in 1973, J. Fred Buzhardt, a lawyer defending President Richard Nixon in the Watergate case, revealed that a key White House tape had an 18...	REAL
1775	Hillary Clinton's declining favorability numbers, in context	Buried beneath Wednesday's eye-popping headlines about Hillary Clinton's sinking favorability ratings, you'll find the reason that she's still on course to win the Democratic primary. First, the headline number: A new Washington Post/ABC News poll shows that 53 percent of Americans have an unfavorable view of Clinton, an 8 percentage point increase since July. Her favorable rating has declined by…	REAL
8212	Comment on Quid Pro Quo? Wikileaks Email Reveals Clinton Campaign Eyeing Paul Ryan’s Relative for Supreme Court by lenore.lee	New Wikileaks email dumps have revealed massive corruption surrounding Hillary Clinton campaign chair John Podesta . In one email dated February 29, 2016, an article sent by Hillary advisor Sara Solow to Podesta and Hillary’s foreign policy advisor Jake Sullivan indicates that the Clinton campaign is considering House Speaker Paul Ryan’s relative for the Supreme Court . Ketanji Brown is the subje…	FAKE
3363	Hillary Clinton: The criminal investigation keeps moving forward	While the country has been fixated on Donald Trump's tormenting his Republican primary opponents and deeply concerned about the government’s efforts to identify any confederates in the San Bernardino, California, killings, a team of federal prosecutors and FBI agents continues to examine Hillary Clinton’s tenure as secretary of state in order to determine whether she committed any crimes and, if …	REAL
1084	Rubio’s parting shot at Trump	It was not supposed to end like this for Marco Rubio. Eleven months ago, he launched his presidential campaign in front of Miami’s Freedom Tower, the Ellis Island for his and other Cuban families. In his rapid rise, young Rubio had been a darling of both the tea party movement and the conservative intelligentsia — the Republicans’ best hope of attracting nonwhite voters. But then came vulgar Dona…	REAL
4410	Loretta Lynch becomes first African-American woman AG.	Washington (CNN) Loretta Lynch was sworn in as the new U.S. attorney general on Monday, replacing Eric Holder. Lynch, the country's first African-American woman to serve in the role, had her nomination held up more than five months over politicking in the Senate. "Ladies and gentlemen, it's about time," said Vice President Joe Biden at the swearing in ceremony. The highly politicized five-month b…	REAL
2669	Why it's funny Republicans are upset with Facebook: Column	GOP opposes the kind of antitrust regulation that would preserve freedom of expression online. America’s right wing is in a froth about allegations that Facebook has tweaked its “trending news” feed to reduce the visibility of conservative news sites. It’s not clear if the allegations, from a Gizmodo report based on anonymous sources, are true and Facebook denies them. But the deeper problem is u…	REAL
3648	FBI checking if Orlando shooter's wife knew attack plan but didn't warn police	The wife of the gunman who carried out the deadliest mass shooting on American soil could face criminal charges if investigators conclude that she knew of the attack in advance but failed to warn police. Noor Zahi Salman told that FBI that her husband, Omar Mateen, had said he was going out to see friends, but she feared he was going to attack a gay nightclub, NBC News reported on Wednesday. She …	REAL
6197	Is google and YouTube in the Hillary's purse?	Is google and YouTube in the Hillary’s purse? page: 1 link After I posted my opening post (OP) on “Hillary Clinton Wants a Strong Russia. Wait, what did she say?” , mysteriously, my YouTube account gets wiped out. The next thing I notice, is that the youtube video that I used in my OP, www.abovetopsecret.com... suddenly won’t work. Has anyone else experienced this bizarre behavior before? Is this…	FAKE
596	Handicapping the Hispanic vote for 2016 GOPers	The last Texas Republican to occupy the Oval Office, George W. Bush, took 49 percent of the state’s Hispanic vote in his 2004 presidential re-election, setting a relatively high bar for the handful of Texas-born or -raised Republicans who might be hoping to follow in his footsteps in 2016. Republican presidential aspirants with ties to the Lone Star State must figure out how to hold the GOP base …	REAL
6061	Truth Will Out Radio: The Laconia Incident	Radio Aryan October 28, 2016 Sven Longshanks , Dennis Wise and Messerschmitt bring us another episode of Truth Will Out Radio, this week looking at the Laconia incident and the British Freikorps. Messerschmitt deviates somewhat with his Axis War Heroes series in that the main subject is not a person but the so-called “Laconia Incident”. In September 1942 a German U-boat under the Command of Werne…	FAKE
1569	GOP establishment nightmare? Ted Cruz vs. Donald Trump	Watch the CNN Republican debate Tuesday, December 15 at 6:00 p.m. ET and 8:30 p.m. ET. The GOP establishment, confronted by a recalcitrant electorate that refuses to leave Donald Trump, is being forced to take a fresh look at Ted Cruz , a man with grassroots strength in key early primary states and few friends in Washington. Suddenly, the Republican Party's best hope could be a man hell-bent on t…	REAL
1178	Bernie Sanders lost poor voters in South Carolina by a big margin — a problem for his political revolution	Hillary Clinton didn't just take the vast majority of the available delegates in South Carolina on Saturday night. She also took away one of Bernie Sanders's strongest arguments — that he's the candidate who has the most working-class support. In Iowa and New Hampshire, Sanders had done better than Clinton among voters in the lowest income brackets. That seemed to bolster his claim that his "poli…	REAL
9545	Should I Get Botox?	Support Us Should I Get Botox? source Add To The Conversation Using Facebook Comments November 1, 2016 at 6:25 am I think that maybe she can use a very natural makeup as an enhancement for her features to make her skin look softer and fresher. More than those lines her skin looks tired. Exfoliation, hydration, and a natural makeup will do a great difference in her.﻿ November 1, 2016 at 6:25 am Bo…	FAKE
1506	Jeb Bush Picks Up Endorsement From Lindsey Graham	Former GOP presidential hopeful Linsdey Graham has announced his endorsement of Jeb Bush for president. Graham's presidential campaign went nowhere, but as a senator from the early voting state of South Carolina he hopes to still have some clout. Graham praised Bush's temperament Friday morning, following Thursday night's GOP debate. "He hasn't tried to get ahead in a contested primary by embraci…	REAL
1641	2016 Republican race enters a new, volatile phase	The fight for the 2016 Republican presidential nomination appears to be moving into a new, more fluid phase. No longer is the question merely whether or how Donald Trump can be stopped. The recent rise in the polls of retired neurosurgeon Ben Carson — Trump’s low-key stylistic opposite — has shown that the celebrity billionaire may not be the only one who can tap the appetite of many in the party…	REAL
139	‘Hands up, don’t shoot’ was built on a lie	The late evening of Aug. 9, 2014, I couldn’t sleep. I was due to substitute-anchor MSNBC’s “UP with Steve Kornacki” and should have been asleep. But after looking at my Twitter feed and reading the rage under #Ferguson, I felt compelled to type a reaction to the killing of Michael Brown by police officer Darren Wilson. Tying the shooting to the inane whine of certain politicians about a “war on w…	REAL
7744	Lavrov and Kerry discuss Syrian settlement	Lavrov and Kerry discuss Syrian settlement October 28, 2016 TASS Russian Foreign Ministry Sergey Lavrov and U.S. Secretary of State John Kerry discussed the Syrian settlement as well as the situation in Yemen and Libya by telephone on Oct. 28. The Russian Foreign Ministry said that the conversation had taken place at the U.S. side’s request. "The foreign policy chiefs continued discussing ways of…	FAKE
8177	BREAKING : DOJ Says They Will “HELP” Review the 650K Emails – TruthFeed	BREAKING : DOJ Says They Will “HELP” Review the 650K Emails BREAKING : DOJ Says They Will “HELP” Review the 650K Emails Breaking News By Amy Moreno October 31, 2016 Oh great, now the biased DOJ is going to “help” the FBI go through the 650K emails because they want to “HURRY THROUGH” it? That’s unsettling and smells of more “rigged favors” from Loretta Lynch. On Friday the FBI announced they were…	FAKE
4134	Bernie Sanders' call for ouster of two convention co-chairs rejected	Democratic National Committee officials on Saturday turned down Bernie Sanders' formal request for the ouster of “aggressive attack surrogates” for Hillary Clinton from key national convention committees. The campaign announced earlier that it wanted to remove Connecticut Gov. Dannel Malloy as a co-chairman of the Platform Committee and former Massachusetts Rep. Barney Frank as head of the Rules …	REAL
917	Five Reasons the New York Democratic Primary Felt Competitive	NEW YORK, N.Y. — If Hillary Clinton is winning the Democratic presidential race, why has it felt like she’s losing? Yes, Mrs. Clinton scored an important victory in New York Tuesday, winning her adopted home state in the primary. But should the outcome ever have been in doubt?As a former senator from New York she […]	REAL
3854	To get around Congress, Obama turns to city halls	WASHINGTON — President Obama has quietly racked up a series of legislative victories during the past few months as lawmakers have enthusiastically embraced his calls for a higher minimum wage, paid sick leave and universal pre-kindergarten. Instead of Capitol Hill, those victories happened in city halls, state houses and county buildings far from Washington. At least six major cities — Chicago, P…	REAL
7049	Celebrity Deathmatch: Darkmoon Sages Make Their Final Predictions on US Election	Is Trump the lesser of two evils or are both candidates equally unelectable? THE GREAT DEBATE BEGINS: We’ll know who is right tomorrow! SARDONICUS (to Flopot) : I know it makes your blood boil to consider the “lesser of two evils” scenario. But LD has always been a conscientious non-voter and is therefore unlikely to be voting for either Trump or Hillary. Nor am I for that matter, since I am a UK…	FAKE
3343	John Kerry: ISIS responsible for genocide	(CNN) Secretary of State John Kerry said Thursday that the United States has determined that ISIS' action against the Yazidis and other minority groups in Iraq and Syria constitutes genocide . Children stand next to a burnt vehicle during clashes between Iraqi security forces and ISIS militants in Mosul on Tuesday, June 10. Children stand next to a burnt vehicle during clashes between Iraqi secur…	REAL
4348	Mitt Romney's Re-Invention As Anti-Poverty Warrior	With the shake of an Etch-A-Sketch, Mitt Romney reintroduced himself to the Republican Party on Friday as a man interested in running for president because of his desire to address poverty and income inequality. One only wonders why the former governor of Massachusetts neglected to focus on the growing problems the last time he held the title of GOP standard bearer. Addressing a gathering of Repu…	REAL
3424	King: Fill the Supreme Court vacancy	"We've got an opening on the court. I think Sandra Day O'Connor made a very practical point. Let's fill the vacancy so the court can fully function and get on with it," he told CNN's Chris Cuomo on "New Day." "I don't agree (with Republicans)," said O'Connor. "We need somebody in there to do the job and just get on with it." King, an independent who caucuses with Democrats, said he is surprised t…	REAL
1718	Ted Cruz is toast: It’s not just that he won’t be president — his days in the Senate are numbered, too	I’m not sure when it started, but at some point the Republican Party ceded the business of governance to the Democrats. Maybe it began with the Tea Party movement or Fox News or the larger conservative media-industrial complex – I honestly don’t know. But it’s clear now that the GOP is no longer a legitimate governing party. A party that allows rank neophytes like Herman Cain and Donald Trump and…	REAL
143	Obama’s speech in Selma was an answer to those who question his love for America	President Obama's supporters sometimes wonder where the inspirational candidate of 2008 has gone. The answer is to the White House. Obama's presidency is about smaller, less inspiring questions than his 2008 campaign. Obama's presidency is bounded by the limits of the office and the demands of the moment. It is about what America needs to do right now — the next budget, the next bill, next year's…	REAL
930	Where Does Bernie Sanders Go From Here?	NEW YORK - Bernie Sanders is at a crossroads. The Vermont senator took Wednesday off the campaign trail at home alone with his wife, leaving his top aides behind in Washington to cool their heels. "He wanted an opportunity to think," said Sanders senior strategist Tad Devine. "It's affording him an opportunity to think about where we are in the campaign, what he wants to say in the weeks ahead. H…	REAL
1661	Exclusive: GOP campaigns plot revolt against RNC	Killing Obama administration rules, dismantling Obamacare and pushing through tax reform are on the early to-do list.	REAL
7801	Revelation Unleashed: Unlocking The Mysteries Of The Bible’s Most Mysterious Book	Revelation Unleashed: Unlocking The Mysteries Of The Bible’s Most Mysterious Book On this episode of Rightly Dividing, join us as we drop some pins and create an easy to understand roadmap to the amazing, awesome, and very much knowable book of Revelation! Join us as we apply Paul’s command found in 2 Timothy 2:15 to ‘rightly divide’ our Bible and put everything in it’s proper perspective and pla…	FAKE
10232	Silent Counter-Coup by 17 Intel Agencies To Stop Crooked Clintons [Video]	Leave a reply Bill Still – Good evening, I’m still reporting on an ongoing counter-coup being run by patriotic members of 17 U.S. intelligence agencies to stop the Clinton Crime syndicate from proceeding with the rigging of the coming election. According to a 4 minute video, done by Dr. Steve Pieczenik, a Harvard and MIT-educated psychiatrist who has written 26 New York Times Best Sellers, the Cl…	FAKE
1360	Why Hillary Clinton, not Bernie Sanders, 'won' town hall	Hillary Clinton accepts the Democratic Party's nomination for president at the Democratic National Convention in Philadelphia on July 28. The former first lady, U.S. senator and secretary of state was the first woman to lead the presidential ticket of a major political party. Clinton waves to the media in January 1996 as she arrives for an appearance before a grand jury in Washington. The first l…	REAL
3635	French police hunt two brothers accused of Charlie Hebdo terror attack	A third suspect has turned himself in. Prime Minister Valls said several arrests had been made overnight in connection with the deadliest terror attack in France in a generation. French President Francois Hollande, right, and interior minister Bernard Cazeneuve, left, listen to the explanations of high ranking police officer Jacques Meric, center, during a visit at Paris Prefecture control room i…	REAL
8290	The Mandela Effect was made by one overlooked 33 year old man, an ascended master (video and proof)	link There is simply no more denying, for millions of people across whatever planet we are actually on now, that the Mandela Effect is the greatest and most important single event in the history of all mankind on every possible level. That's not in question anymore, the only remaining question left is "Who done it?". Will the real one responsible for this, please stand up? Now, because this is th…	FAKE
6227	CNN: One voter can make a difference by voting repeatedly	Channel list Following hurricane Matthew's failure to devastate Florida, activists flock to the Sunshine State and destroy Trump signs manually Tim Kaine takes credit for interrupting hurricane Matthew while debating weather in Florida Study: Many non-voters still undecided on how they're not going to vote The Evolution of Dissent: on November 8th the nation is to decide whether dissent will stop…	FAKE
3255	Give Social Security recipients a CEO-style raise	(CNN) On Veterans Day we recognize and honor the sacrifices our service members and their families make for our country. We owe our service members the very best, but unless Congress acts, on January 1 more than 9 million veterans who rely on Social Security benefits or pension and compensation benefits will not get their annual cost of living increase. This freeze in funds, which has happened on…	REAL
3177	Fireworks erupt between Trump and Bush, Rubio and Cruz at GOP debate	Sparks flew at the toughest and liveliest GOP primary debate yet Saturday night, as Donald Trump and Jeb Bush clashed over the Middle East and George W. Bush’s legacy, trading insults at a rapid clip – and the two Cuban-American senators in the race accused each other of lying on immigration and even questioned each other’s Spanish-speaking skills. And just when it seemed Trump and Ted Cruz might…	REAL
2832	Obama, sounding like his critics, admits no 'complete strategy' for Iraq	The online comment fits closely with his campaign platform.	REAL
4294	How Ted Cruz Became Ted Cruz	In 2008, in the high-profile Supreme Court gun-rights case called District of Columbia v. Heller, a brief was filed from the eighth floor of the Price Daniel Sr. State Office Building in Austin, Texas, specifically from the corner office of the man who was then the state’s solicitor general, Ted Cruz. The brief took a strong stance on the divisive question of whether the Second Amendment establis…	REAL
5316	Newly Approved GM Potatoes Have Potential to Silence Human Genes	Late last week, the US Department of Agriculture (USDA) approved two new strains of genetically engineered potatoes. The potatoes, created by JR Simplot, have been engineered to resist potato blight,...	FAKE
1524	Accord reached after Sanders sues the DNC over suspended access to critical voter list	The presidential campaign of Sen. Bernie Sanders of Vermont filed a lawsuit against the Democratic National Committee on Friday, arguing that the party had unfairly suspended the campaign’s access to key voter information. After several tense hours, both sides announced a deal had been reached. The suit came shortly after campaign manager Jeff Weaver acknowledged at a Washington news conference t…	REAL
2974	Why the latest Patriot Act reform won’t be enough to rein in the NSA	Recent debates over US government spying have focused on one specific program: the National Security Agency's bulk collection of Americans' telephone records — and the Patriot Act provision that supplied the program's legal justification. From that perspective, the partial expiration of the Patriot Act a week ago and the subsequent passage of surveillance reform legislation might seem like a deci…	REAL
3364	FBI expands probe of Clinton emails, launches independent classification review	The FBI has expanded its probe of Hillary Clinton's emails, with agents exploring whether multiple statements violate a federal false statements statute, according to intelligence sources familiar with the ongoing case. Fox News is told agents are looking at U.S. Code 18, Section 1001, which pertains to "materially false" statements given either in writing, orally or through a third party. Violat…	REAL
4933	Where is Gary Johnson?	(CNN) Conservatives dissatisfied with Donald Trump have given the Libertarian presidential nominee a chance to take his third party to center stage, but Gary Johnson has not exactly been a fixture on the campaign trail. Largely eschewing traditional campaign events, the former New Mexico governor has instead opted to appear almost daily on multiple news programs and appeal to his solid core of on…	REAL
5530	The Arcturian Group by Marilyn Raffaele October 23, 2016 [VIDEO]		FAKE
7680	Nuclear weapons question	Report Copyright Violation nuclear weapons question Hello all.. I have been a longtime lurker on this board but this is my first time posting. I have many questions that I'm hoping someone can help me with since you all seem to be very knowledgeable in this area..In terms of nuclear weapons I know we have tested over 1000 and I know the radiation has increased cases of cancer and killed livestock…	FAKE
10490	Kevin MacDonald celebrates Trump’s Amazing Victory	“WE ARE THE FUTURE.” — Kevin MacDonald This is an amazing victory. The stars were aligned. First, the very long shot of Trump being nominated. Then he gets to run against the most corrupt, least charismatic candidate in history (I think Joe Biden would have beaten Trump, and maybe even Bernie Sanders) at a time when Americans naturally want change after 8 years of Obama. Fundamentally, it is a vi…	FAKE
9413	The amazing AquTru water filter, version 2.0, is now in stock: I've snagged 500 units for Natural News readers at a deep discount	Erin Brockovich: Millions of Americans' tap water posioned due to EPA standards About the author: Mike Adams (aka the " Health Ranger ") is a best selling author (#1 best selling science book on Amazon.com) and a globally recognized scientific researcher in clean foods. He serves as the founding editor of NaturalNews.com and the lab science director of an internationally accredited (ISO 17025) an…	FAKE
4880	What happens if Clinton drops out?	Whether an October surprise may have come a month early, it’s too soon to say. But Hillary Clinton’s weekend health scare already has started to stir speculation about whether Democratic officials should be discussing the possibility of a Plan B, in case they need to hastily arrange for a replacement nominee. Which raises a basic question: How does that work? Democratic Party bylaws say the DNC h…	REAL
3512	Brothers ID'd as suicide bombers in Belgium	(CNN) Several bombers are dead. At least one alleged attacker is still on the loose. And a key question looms as investigators race to piece together details about the attackers behind Tuesday's deadly bombings in Belgium's capital: Were these men acting alone, or were other members of a terror cell supporting them? Raids, arrests and forensic analysis are some of the tools investigators are usin…	REAL
8685	Glorifying Violence	opednews.com - Advertisement - The news in the Guardian (June 18) that 'The government has been secretly awarding honours to senior figures in the US military and foreign businessmen ' shows the importance we Brits attach to honoring people. Arise Sir George There is also a lot in the news just now about 'glorifying violence ' and I assume it mainly concerns anyone else who glorifies it, because …	FAKE
6763	Russia may run out of patience and respond to USA's rudeness	Russia may run out of patience and respond to USA's rudeness 28.10.2016 AP photo Russian President Putin said at the meeting of the Valdai Club in Sochi that Washington has not been able to distinguish between terrorists and moderate opposition in Syria, despite many promises to do so. As a result, the truce was terminated, and the White House accuses the Kremlin of all mortal sins. "This is simp…	FAKE
7730	The David Duke Show: Hillary’s Treason and Why Trump & Duke Will Win	David Duke October 27, 2016 Today Dr. Duke and Dr. Slattery talked about Hillaryâs clear acts of treason against the United States by providing massive shipments of weapons to Saudi Arabia at a time that she knew they were providing support to ISIS. Dr. Duke, if elected to the Senate, would be in a position to expose Hillary and push for her impeachment should she win (steal) the election. Dr. …	FAKE
2546	Don't blame all immigrants for San Francisco shooting	Raul A. Reyes is an attorney and member of the USA Today board of contributors. Follow him on Twitter @RaulAReyes . The opinions expressed in this commentary are solely those of the author. (CNN) As the nation was preparing for the July Fourth weekend, there was grim news from San Francisco. On Wednesday night, Kate Steinle , 31, was fatally shot, apparently randomly, while walking with her fathe…	REAL
2596	Netanyahu: I Won't Allow Israel to Be 'Submerged' by Refugees	Prime Minister Benjamin Netanyahu on Sunday said he would not allow Israel to be "submerged" by refugees after calls for the Jewish state to take in those fleeing Syria's war. Speaking at the weekly cabinet meeting, Netanyahu also announced the start of construction of a fence along Israel's border with Jordan, according to his office. "We will not allow Israel to be submerged by a wave of illega…	REAL
7362	APOCALYPSE NOW: Trump Voters Warn Of ‘Revolution’ If Clinton Wins	APOCALYPSE NOW: Trump Voters Warn Of ‘Revolution’ If Clinton Wins By Andrew Bradford on October 28, 2016 Subscribe There’s nothing wrong with being passionate when it comes to your political beliefs and the candidate you support. In an electorate as deeply divided as we currently see in this country, you expect no less. But ask yourself this question: If your candidate loses, are you ready to tak…	FAKE
7513	Geo-Engineering Unlikely to Work, Conservation Group Says	Geo-Engineering Unlikely to Work, Conservation Group Says Posted on Nov 3, 2016 By Alex Kirby / Climate News Network Biofilm used in research into carbon capture: Doubts persist about geo-engineering. (ENERGY.GOV via Wikimedia Commons) LONDON—The global watchdog responsible for protecting the world ’ s wealth of species, the UN ’ s Convention on Biological Diversity (CBD), has looked at the hopes…	FAKE
1475	3 Questions Ahead Of Tonight's Democratic Debate	Sunday night's Democratic debate comes at a crucial moment. The two front-runners — Hillary Clinton and Bernie Sanders — are closer in the polls than ever, and the Iowa caucus is only two weeks away. Up until now, Clinton has done well in debates; it's a format that suits her. But Sanders' message is breaking through, and he's gaining in the polls nationally, leads in New Hampshire and is neck an…	REAL
2232	Obama's terror strategy is failing: US must heed lessons of 9/11	It is increasingly apparent that the U.S. war against Islamic extremism has been put on hold by President Obama and his national security team. President Obama failed to even mention Al Qaeda during his State of the Union address. In early January, the recent terrorist attacks in Paris against the Charlie Hebdo magazine and a kosher supermarket gave us a glimpse of what the future of terrorism lo…	REAL
6247	“Bernie needs to be ground to a pulp.” Leaked Email to John Podesta in February	Koch Brothers Secretly Allied w. George Soros for Hillary Clinton → Jay Kurtz Why would Bernie supporters vote Clinton? Because if she wins, his movement will be finished, and she will see to it that it is. On the other hand, if Trump wins, Hillary is finished, and Bernie will become the driving force in the Democratic Party, and will crush Trump in 2020. I just don’t understand why ANY Bernie su…	FAKE
127	Selma 50 years on: John Lewis's recalls the march	Watch live coverage of ceremonies in Selma commemorating 50 years since "Bloody Sunday" starting at 11 a.m. ET Saturday on CNN and CNNgo (CNN) Fifty years ago this weekend, a 25-year-old John Lewis was beaten so badly by Alabama state troopers that they fractured his skull. Lewis calls the Edmund Pettus Bridge -- where the troopers and and a group of white men deputized into a posse by the sherif…	REAL
6025	“We Were Long Overdue A Presidential Assassination Anyway”	We Use Cookies: Our policy [X] “We Were Long Overdue A Presidential Assassination Anyway” November 9, 2016 - BREAKING NEWS Share 0 Add Comment AMERICANS still coming to terms with the surprising outcome of the 2016 US elections have sought solace in the fact that the country was long overdue a presidential assassination anyway. “It’s been what, 50 odd years since the last one?” queried disgruntle…	FAKE
10122	Flip-flop: Vox warns of serious risk of Election Day violence, and not the good kind either	Flip-flop: Vox warns of serious risk of Election Day violence, and not the good kind either Posted at 9:24 Brett T. Share on Facebook Share on Twitter Those playing along at home probably noticed that the flood of groping and sexual assault allegations against Donald Trump, whether true or false, receded awfully quickly once the media and the Clinton campaign decided to clear the decks for a new …	FAKE
4979	Third-party presidential candidates fight for 15% in polls – and a spot in debates	The former Republican, marijuana-smoking, Everest mountaineering ex-governor of New Mexico and presidential nominee of the Libertarian party has a problem: he’s barred from the presidential debates. To appear on stage with Hillary Clinton and Donald Trump this autumn, Gary Johnson needs to boost his national polling numbers to 15% from around 8% now. Without that national exposure, and the blockb…	REAL
1700	Bush, Rubio and Kasich eye one another in the shadow of Trump	The Republican presidential contest is not, regardless of what it seems some days, all about Donald Trump. There’s another dynamic unfolding that has almost nothing to do with the businessman-politician currently atop the polls but that will have a major influence on who becomes the party’s nominee. This other struggle involves the competition among former Florida governor Jeb Bush, Sen. Marco Ru…	REAL
9398	Comey Must Explain Why He Advised Obama Not to Publicly Accuse Russia of Hacking Democrats	By Sarah Jones on Tue, Nov 1st, 2016 at 1:26 pm Comey struggled with not wanting to appear biased as the FBI investigated Russian interference with the U.S. presidential election, and so he told the Obama administration not to accuse Russia of the DNC hackings lest they be seen as "partisan". Share on Twitter Print This Post Russia did hack the Democrats. So all of that email information that the…	FAKE
10427	Putin Congratulates Trump, Says Russia Is Ready To Restore Relations With The US	1 Reply Tyler Durden – Perhaps the most beneficial outcome resulting from last night’s loss of the Clinton Clan, whose “charitable” donations from generous donors such as Saudi Arabia to the Clinton Foundation just ended, is that with Hillary not in charge, the probability of World War III has been taken off the table. This was confirmed early this morning, When Russian President Vladimir Putin –…	FAKE
7099	Monsieur Malbrough est Mort | New Eastern Outlook	Region: Europe A recently published article titled with the words of a popular French song “ Marlbrough s’en va-t-en Guerre ” has attracted much attention around the background of Francois Hollande’s “achievements” Now that Donald Trump has been elected as the next President of the United States, a string of European politicians have started voicing their discontent, including the current French …	FAKE
4500	Conspiracy theories swirl around the death of Antonin Scalia	Two days after Supreme Court Justice Antonin Scalia died suddenly in remote West Texas, a former D.C. homicide commander is raising questions about how the death was handled by local and federal authorities. “As a former homicide commander, I am stunned that no autopsy was ordered for Justice Scalia,” William O. Ritchie, former head of criminal investigations for D.C. police, wrote in a post on F…	REAL
8013	What is one more election thread, ehhh?	a reply to: kruphix Theocracy? Tim Kaine? In September 1980, as violence and civil war erupted throughout Central America, a quiet American left Harvard Law School to volunteer with Jesuit missionaries in northern Honduras. Around him, the United States-backed military dictatorship hunted Marxists and cracked down on the Catholic clergy for preaching empowerment to peasant farmers. But some local…	FAKE
2199	McCain: Trump doesn't understand Syria	"I don't think he understands very well the situation. And he's entitled to his opinion," the Arizona Republican said Sunday in an interview with CNN's Jake Tapper on "State of the Union." McCain was pushing back against Trump's assertion last week that the United States should let ISIS and Syria's army fight -- and let Russia worry about ISIS there. Trump's comment came as Russia launched air st…	REAL
4943	Trump manager says 'undercover voters' will deliver win in US election	The Donald Trump campaign is counting on “undercover voters” to win in November. Trump’s campaign manager Kellyanne Conway outlined her vision of how the Republican nominee could win in November despite consistently trailing in polls, during an interview with Channel 4 in the United Kingdom for the documentary President Trump: Can He Really Win? Conway insisted that Trump’s support was not reflec…	REAL
10092	Re: WikiLeaks: ‘How is what Bill Clinton did different from what Bill Cosby did?’ #PodestaEmails20	WikiLeaks: ‘How is what Bill Clinton did different from what Bill Cosby did?’ #PodestaEmails20 Posted at 10:29 am on October 27, 2016 by Greg P. Share on Facebook Share on Twitter WikiLeaks’ 20th release of John Podesta’s email is out, and this one caught our eye . Apparently team Clinton was discussing how they could answer questions on Bill Clinton’s past, including comparisons of his behavior …	FAKE
9121	REPORT: Megyn Trashes Trump, Newt… Then Murdoch Announces Replacements Are Available	WikiLeaks Destroys Hillary Mouthpiece Donna Brazile… Iron-Clad Proof “I am sick and tired of people like you using that language. That is inflammatory, that is not true,” Gingrich said during the interview. “When you use those words, you take a position, and it is very unfair of you to do that, Megyn.” “I think your defensiveness on this may speak volumes, sir,” Kelly told Gingrich. “If Mr. Trump…	FAKE
8122	Suspect captured in ‘ambush-style’ killings of two Iowa cops	Suspect captured in ‘ambush-style’ killings of two Iowa cops 11/02/2016 USA TODAY Authorities captured a 46-year-old male suspect without incident Wednesday, hours after an early-morning “ambush-style” killing of two police officers in the Des Moines metro area. The suspect in the back-to-back killings was identified as Scott Michael Greene, said Urbandale police spokesman Sgt. Chad Underwood. Be…	FAKE
8988	Re: 10 Things That Every American Should Know About Donald Trump’s Plan To Save The U.S. Economy	Archives Michael On Television 10 Things That Every American Should Know About Donald Trump’s Plan To Save The U.S. Economy By Michael Snyder, on September 15th, 2016 Can Donald Trump turn the U.S. economy around? This week Trump unveiled details of his new economic plan, and the mainstream media is having a field day criticizing it . But the truth is that we simply cannot afford to stay on the s…	FAKE
2115	The next president can have a big impact on climate policy — even without Congress	Given that Congress has become so utterly dysfunctional in recent years, it's tempting to think the upcoming presidential election will be fairly low-stakes. Does it even matter what Jeb Bush thinks about tax policy or what Hillary Clinton is proposing on paid leave? Hardly anything will pass. The next president won't need Congress to tackle global warming But on global warming, it's a rather dif…	REAL
8682	Look at the SHOCKING Number of Kids Born To Illegals in 2014	You are here: Home / US / Look at the SHOCKING Number of Kids Born To Illegals in 2014 Look at the SHOCKING Number of Kids Born To Illegals in 2014 October 27, 2016 According to the Pew Research Center’s latest numbers, in 2014, 275,000 anchor babies were born in the United States — enough to fill Orlando, Florida. The Washington Examiner reported : Moms in the United States illegally gave birth …	FAKE
6350	Mother And Daughter Remind MSNBC Reporter That Trump Has Black Supporters	Sharpton Attacks O’Keefe, So O’Keefe Releases Brutal Expose on Sharpton… BOOM! If you are going to wallow in the liberal media mire, though, MSNBC is by far my favorite — and trust me, a year-and-a-half of observing presidential campaigns has made me quite a connoisseur of the left-slanting morass. MSNBC pretends that conservatives and Trump supporters are from another planet — or, at the very le…	FAKE
4597	Justice Department Staffers Monitor Polls on Election Day	More than 500 staffers from the Justice Department will be monitoring polling stations across 28 states Tuesday. Those staffers have been dispatched to 67 jurisdictions and will be watching for civil rights violations, including racial discrimination. "As always, our personnel will perform these duties impartially with one goal in mind: to see to it that every eligible voter can participate in ou…	REAL
7818	Elizabeth Warren Just Blasted The FBI Director For Going After Hillary Instead Of Wall Street Crooks	Comments In the wake of a string of completely extraordinary revelations starting this summer by FBI Director James Comey, Senator Warren is now demanding that the FBI release investigatory details about the 14 corporations and 11 individuals which the Financial Crisis Inquiry Commission (FCIC) referred for criminal prosecution in 2010; “Your recent actions with regard to the investigation of for…	FAKE
677	Poll: 71 percent of Dems think Clinton should keep running even if indicted	A strong majority of Democratic voters think Hillary Clinton should keep running for president even if she is charged with a felony in connection with her private email use while secretary of state, according to a new poll. Clinton was strongly criticized in a State Department inspector general report last week about her email use. The report found repeated warnings about cybersecurity were ignor…	REAL
6408	Trumped!	Finally, the political revolt we’ve all been waiting for, David Stockman tells Lew Rockwell. October 28, 2016	FAKE
3004	Is the Iran deal unraveling? Think again. | Institution	Are the wheels coming off the Iran deal? Less than a year after Iran, America, and five other world powers inked a comprehensive nuclear accord, a debate over its terms has erupted anew. In Washington, the braggadocio of a prominent White House aide is fueling Republican accusations that President Obama deliberately deceived the Congress and the country about Iran and the deal. And in Tehran, fru…	REAL
8357	Saturn’s Baffling Hexagon — The Raging Storm Four Times the Size of Earth has Changed Its Colors	NASA’s Cassini spacecraft discovered a static hexagonal storm four times the size of Earth crowning Saturn’s north pole, including a clearly defined eyewall. Based on its size and movements, scientists have concluded that it’s a vast cloud pattern generated by a gigantic, perpetual hurricane spinning at the center of the planet’s north pole. Scientists estimate that this storm has been raging for…	FAKE
10511	Cyrus Mistry renames himself Rohit Sharma-Mistry, gets job back	Cyrus Mistry renames himself Rohit Sharma-Mistry, gets job back Posted on Tweet (Image via intoday.in) Deposed chairman of Tata Group, Cyrus Mistry, has hit upon a great idea to get back his job. At a press conference earlier in the day, Mistry announced that he shall no longer be known as Cyrus Mistry, and instead asked everyone to call him Rohit Sharma-Mistry. Fifteen minutes after Sharma-Mistr…	FAKE
8322	The FBI intervenes in the 2016 election	License DMCA In an extraordinary and unprecedented action, the Federal Bureau of Investigation has stepped into the 2016 presidential campaign only 11 days before Election Day, sending a letter to Congress announcing new "investigative steps" related to Hillary Clinton's use of a private email server. The three-paragraph letter by FBI Director James Comey to eight congressional committees on Frid…	FAKE
6212	Re: If Donald Trump Wins, He Will Be 70 Years, 7 Months And 7 Days Old On His First Full Day In Office	Archives Michael On Television If Donald Trump Wins, He Will Be 70 Years, 7 Months And 7 Days Old On His First Full Day In Office By Michael Snyder, on November 1st, 2016 A couple of weeks ago, it looked like Hillary Clinton was all set to cruise to victory , but now the FBI has delivered an election miracle in the nick of time. A few of my readers had criticized me for suggesting that Trump migh…	FAKE
172	Shutdown clash to return in force by December	Notable names include Ray Washburne (Commerce), a Dallas-based investor, is reported to be under consideration to lead the department.	REAL
6920	Classless Obama Refuses Photo-Op of White House Welcome with Trump	The Obamas refused to be photographed welcoming President-Elect Donald Trump and his wife Melania to the White House Thursday morning, according to a report by the Wall Street Journal . “The Obamas canceled a photo-op of the current and future first couples outside the south entrance of the White House. In his first visit to the White House after the 2008 election, Mr. Obama and first lady Michel…	FAKE
9468	Comment on Maryland Trump Supporter: They Switched My Vote to Hillary by misterdawg	Paul Joseph Watson Yet another report of vote flipping A woman in Hollywood, Maryland is the latest in a number of early voters to claim that her ballot was switched to Hillary Clinton after she had tried to vote for Donald Trump. Maryland Trump Supporter: They Switched My Vote to Hillary – https://t.co/FkNiEUOZHH pic.twitter.com/dalY9KBWtj — Paul Joseph Watson (@PrisonPlanet) October 28, 2016 No…	FAKE
6460	Stuff in the News That No One Is Talking About Because of the Election	Email This Week in the News You wouldn’t know it by watching the news, but there are actually important things going on in the world that have nothing to do with the Presidential election. Today, we’ll talk about some of these non-election-related events on Survival Saturday, like the Dakota access pipeline, Russia, Venezuela, and our dystopian future. For election coverage, go on over to my othe…	FAKE
5202	Blizzard of charges and countercharges melts away as opinions of Trump and Clinton are frozen	This has turned into the whiplash election, and it’s virtually impossible to keep up with the head-snapping revelations. Even the most diligent journalist can get vertigo trying to investigate and evaluate each disclosure, which damages Hillary Clinton or Donald Trump and spawns dire predictions that their campaign is toast, only to fade in a news cycle or two. Some developments that in a “normal…	REAL
6809	Social Media Is Censoring FBI’s Re-Opened Clinton Email Investigation	Posted on October 30, 2016 by WashingtonsBlog Zero Hedge reports that Twitter, Facebook, Buzzfeed and Snapchat appear to be censoring the biggest bombshell of this election cycle … that the FBI re-opened its investigation of Clinton’s emails 11 days before the election. I can add that I’ve been checking Reddit’s front page – the top 25 stories – every day, and there hasn’t been a single reference…	FAKE
2802	Obama Inches Closer to Veto-Proof Support for Iran Nuclear Deal	Democratic Senator Jeff Merkley of Oregon said he will vote to support the Iran nuclear deal, a pledge that puts President Barack Obama only three votes short of protecting the pact in Congress. Merkley issued a statement Sunday calling the accord “the best available strategy to block Iran from acquiring a nuclear weapon.” Merkley’s support brings to 31 the number of senators publicly favoring th…	REAL
1329	How Clinton plans to stop Sanders' momentum	Killing Obama administration rules, dismantling Obamacare and pushing through tax reform are on the early to-do list.	REAL
4114	Martin O’Malley Praises Senate Democrats for Holding Up Trade Deal	MANCHESTER, N.H.—Former Maryland Gov. Martin O’Malley on Wednesday praised Senate Democrats for blocking, at least temporarily, a bill that would give President Barack Obama authority to move trade deals through Congress. Mr. O’Malley, who is expected to jump into the Democratic race for president later this month, renewed his criticism of the Trans-Pacific Partnership. Approval of the big trade …	REAL
6527	Shi’ite Militias Join Iraq’s Mosul Attack	Militia Fighters to Advance on Areas West of City by Jason Ditz, October 28, 2016 Share This After a week and a half of assuring everyone that their role in the invasion of Mosul would be very limited, and removed from the Sunni population, Iraq’s Shi’ite militias have been announced to have launched an offensive west of Mosul, advancing on Tal Afar . According to officials, the main goal of this…	FAKE
4354	‘Super PAC’ Gets Early Start on Pushing for a 2016 Clinton Campaign	In the 2008 presidential primary campaign, Mitch Stewart devoted himself to defeating Hillary Rodham Clinton, overcoming the advantages of a well-funded Democratic front-runner through grass-roots organizing, and propelling Barack Obama to victory. On Tuesday, Mr. Stewart and a dozen or so other political operatives and 170 donors will gather in New York to plot how to help Mrs. Clinton win in 20…	REAL
3138	Christianity under attack: US must do more to promote religious freedom	Throughout the Middle East and North Africa today, Christianity is under attack. Terrorist organizations such as the Islamic State of Iraq and Syria (ISIS) are destroying some of the oldest and most sacred Christian communities and relics in the world on the very lands where Christianity was born and first took root. They are committing brutal atrocities against Christian communities in Syria and…	REAL
9447	U.S. Taxpayers Pay AT&T Millions of Dollars a Year For the Privilege of Spying on Them	at 10:41 am 2 Comments On Monday, The Daily Beast published a hugely important story about AT&T’s in house, for profit surveillance operation called Project Hemisphere. The program has nothing to do with information sharing legally required under a warrant, but rather consists of a business line through which the telecom giant stores customer data longer than peers in order to turn around and sel…	FAKE
7256	VIDEO: Journalist Shot by Militarized Police at Standing Rock While Conducting an Interview	jkbj I was shot by militarized police WHILE interviewing a man on camera at #StandingRock …and here’s the footage. #NoDAPL https://t.co/FfWiSCbiKf pic.twitter.com/4DRwNPkfZ9 — Erin Schrode (@ErinSchrode) November 3, 2016 Delivered by The Daily Sheeple We encourage you to share and republish our reports, analyses, breaking news and videos ( Click for details ). Contributed by Ryan Banister of The …	FAKE
421	Buffett: If I Ran Fed, I Would Not Raise Rates Significantly	"I probably wouldn't do much," Buffett said when asked what he would do if he ran the Fed. "Things are working pretty well, and I would be worried that if I raised rates significantly with negative interest rates in Europe, I would be very worried about what that would do to the flow of funds." He also noted that the economy "is improving month by month." Buffett spoke at an automotive industry c…	REAL
7228	Are Tensions With Russia Even Real?	10-26-16 In September 2015, at the behest of its legitimate government, Russia began aerial operations to combat ISIS and al-Nusra terrorists in Syria. Numerous other likeminded groups are involved, just as cutthroat, just as ruthless, just as extremist, masquerading as moderate rebels when none exist - supported by Washington, NATO, Saudi Arabia, Qatar, other Gulf States, Jordan, Israel and Tu…	FAKE
2850	Iran agrees to nuclear restrictions in framework deal with world powers	Iran agreed in principle to accept significant restrictions on its nuclear facilities for at least a decade and submit to international inspections under a framework deal announced Thursday after months of contentious negotiations with the United States and other world powers. In return, international sanctions that have battered Iran’s economy would be lifted in phases if it meets its commitment…	REAL
7628	Comment on This Is What Constipation Does To Your Body by THIS IS WHAT CONSTIPATION DOES TO YOUR BODY | TheHealthology	Big pharmaceutical companies don’t want you to know that some of the artificial medication for constipation significantly reduce the effectiveness of the intestines. As a result, some people report that without taking certain medication, they can’t visit the toilet. The good news is, you can solve constipation quite easily. But let’s delve deeply into what constipation can do to the body first. B…	FAKE
8918	Fifteen Quotes Proving False Flag Terrorism & the Existence of a ‘Shadow Government’	ARJUN WALIA OCTOBER 18, 2016 Tensions between the United States, their allies, and Russia continue to rise. It seems, as always, that we are on the brink of global war. The Western military industrial complex continues to take over the Middle East and arm ISIS and other terrorist groups, as well as establish and solidify their military presence throughout the world. The sheer number of United Sta…	FAKE
51	Bernie Sanders’s vast universe of donors, mapped	Something interesting happened for Hillary Clinton in the third quarter of fundraising: Her fundraising centers softened. During the second quarter, Clinton outraised Bernie Sanders handily, thanks to a lot of big-dollar donors. In the third quarter, the two were about tied. But look at how Clinton's donors were arrayed during the third quarter versus the second. In the second quarter, Clinton re…	REAL
7711	Former Ambassador Andrew Young calls for end to water fluoridation, “Civil Rights Issue”	VIDEOS Former Ambassador Andrew Young calls for end to water fluoridation, “Civil Rights Issue” A letter has been sent demanding hearings to investigate why water fluoridation is being continued in the state despite all the reasons to end it By Brandon Turbeville - October 31, 2016 Anti-fluoridation activists in Georgia received a major boost of support when former U.S. Ambassador to the United N…	FAKE
9295	Trump's New Ad Portraying 'Every Mother's Worst Nightmare' is Nothing Short of Chilling	Share on Twitter The Wildfire is an opinion platform and any opinions or information put forth by contributors are exclusive to them and do not represent the views of IJR. In a campaign ad for Donald Trump, Laura Wilkerson talks about her horrific experience of her son being doused with gasoline and set on fire by an illegal alien. In the ad called “Laura,” she explains why Hillary Clinton's poli…	FAKE
7474	Undercover Video Exposes Obama’s Plan to Make American “Gun Laws” More Like Britain – TruthFeed	Undercover Video Exposes Obama’s Plan to Make American “Gun Laws” More Like Britain Undercover Video Exposes Obama’s Plan to Make American “Gun Laws” More Like Britain Videos By Amy Moreno October 26, 2016 We know that Obama and Hillary want to take away of Second Amendment right. They say we’re just paranoid freaks for thinking that way. But we know, right? This undercover video exposes a close …	FAKE
186	So That Happened: Did Obama Forget That The GOP Runs Congress?	So, that happened: This week, the early stages of the 2016 presidential election collided headlong with the phenomenon of vaccine denialism, with two candidates ending up in intensive care for foot-in-mouth disease. We'll talk about who took a hit and who managed to avoid this nonsense. Are you a regular "So, That Happened" listener? Let us know! Tell us what you think of the show, what we're mes…	REAL
7661	Syrian War Report – November 2, 2016: ISIS and Al-Nusra Attempt to Cut Off Govt Supply Line to Aleppo	Trump Whistles His Dogs ‹ › South Front Analysis & Intelligence is a public analytical project maintained by an independent team of experts from the four corners of the Earth focusing on international relations issues and crises. They focus on analysis and intelligence of the ongoing crises and the biggest stories from around the world: Ukraine, the war in Middle East, Central Asia issues, protes…	FAKE
7443	Should Christians Celebrate Halloween?	Whether or not Christians should celebrate Halloween has been a controversial topic for decades. Some view dressing up, eating candy and enjoying the festivities harmless and innocent, while others view it as an offense to their faith. Americans spend nearly $6.9 billion yearly making it the second largest commercial holiday in the country. As commercialized as the celebration has become, many of…	FAKE
3700	Sunday in Charleston: Worship at Emanuel AME	(CNN) The site of a horrific mass killing will become a house of worship again. Emanuel African Methodist Episcopal Church in Charleston, South Carolina, will hold a service at 9:30 a.m. Sunday, according to CNN affiliate WCSC. Nine people were shot to death Wednesday night at the church. Authorities said Dylann Roof, 21, of Lexington, South Carolina, admits he shot and killed the people he'd sat…	REAL
8210	Only Making Matters Worse in Syria	Only Making Matters Worse in Syria October 28, 2016 Exclusive: Washington’s foreign policy establishment is determined to escalate U.S. military attacks in Syria even though that won’t resolve the conflict and will only get more people killed, a dilemma addressed by Daniel Lazare. By Daniel Lazare Middle East policy has reached an inflexion point, a moment when Official Washington seems to be cau…	FAKE
5040	FACT CHECK: Hillary Clinton's Speech To The Democratic Convention, Annotated	Editor's note: This has been updated at 1:25 p.m. ET Friday with additional fact-checking information. Hillary Clinton accepted the Democratic nomination for president Thursday night, delivering a speech that lays out her plan to address terrorist threats and create jobs. NPR's politics team annotated Clinton's speech below. Portions commented on are highlighted, followed by analysis, context and…	REAL
9756	BUSTED: Clinton Foundation Directly Tied To Plot To Steal Election	BUSTED: Clinton Foundation Directly Tied To Plot To Steal Election Posted on October 27, 2016 by Prissy Holly in Politics Share This Ever since early voting began, numerous reports are claiming that the electronic voting machines are rigged, as votes for Donald Trump are automatically switched to Hillary Clinton. We’ve all begun to suspect that Hillary is behind the scam, and now, we have further…	FAKE
2305	Connecticut Becomes First State To Boycott Indiana Over LGBT Discrimination Law	WASHINGTON -- Connecticut Gov. Dan Malloy (D) will sign an executive order on Monday barring state-funded travel to Indiana because of the state's new law that could allow businesses to turn away gay and lesbian customers for religious reasons. Malloy's move would make Connecticut the first state to boycott Indiana over its Religious Freedom Restoration Act, which Gov. Mike Pence (R) quietly sign…	REAL
2228	Scott Walker Confronts Doubts About His Grasp of Foreign Policy	Wisconsin Gov. Scott Walker confronted doubts about his foreign-policy acumen during remarks Saturday to a largely sympathetic audience. At the end of a 45-minute discussion with wealthy conservatives, the moderator referred to complaints that Mr. Walker was “not prepared to speak about foreign policy” at a recent donor meeting in New York, and asked him what he was doing to bone up on the topic.	REAL
3008	Iran carries out new ballistic missile test	Iran successfully test-fired a medium-range ballistic missile capable of striking U.S. forces in the region as well as Israel, the third such test since the nuclear agreement with Western nations took effect in January, multiple defense officials confirmed to Fox News. The rogue nation conducted the test in defiance of a United Nations resolution that calls on Iran to cease work on its ballistic …	REAL
6851	Assange: Donald Trump Won’t Be Allowed to Win – Clinton & ISIS Funded by Same Interests	In an excerpt of a John Pilger Special interview, Julian Assange says that emails released by Wikileaks show that Hillary Clinton is intentionally misguiding voters about the degree to which US allies are supporting ISIS, and that Donald Trump will not be allowed into the oval office. Assange explains that the same financial interests funding ISIS are funding Clinton. He references a 2014 email f…	FAKE
3872	Why Joe Biden can't get no respect	On Monday, I made the case that Al Gore should run for president. But there's another obvious contender out there, too: Joe Biden. Over at Yahoo, Matt Bai makes the case for Biden. "Biden," he writes, "is a better candidate than most pundits have ever given him credit for. Yeah, he's sloppy and meandering and says some nutty stuff. But that's all part of being genuine and three-dimensional, which…	REAL
1884	Come on, Paul Ryan must be running in 2016, right? Right?	The Washington game now requires that any unindicted politician with a bit of ambition — even 75-year-old Jerry Brown — let it be known that he is thinking about maybe, just possibly running for president. But here’s the flip side: the media culture now demands to know whether these pols are quietly plotting a White House bid — and treats it as sort of strange if the answer is no. What do you mea…	REAL
4239	Why Bernie Sanders needs to start winning big states — big	Six days ago, Bernie Sanders pulled off one of the great upsets in modern politics — surging from more than 20 points behind in the polls to edge out Hillary Clinton and win Michigan’s Democratic presidential primary. It was remarkable! It was historic! And it netted him four more delegates than Clinton in the state. Meanwhile, in Mississippi, Clinton won with more than 80 percent of the vote — a…	REAL
3282	Leaked: What’s in Obama’s trade deal	A recent draft of the Trans-Pacific Partnership free-trade deal would give U.S. pharmaceutical firms unprecedented protections against competition from cheaper generic drugs, possibly transcending the patent protections in U.S. law. POLITICO has obtained a draft copy of TPP’s intellectual property chapter as it stood on May 11, at the start of the latest negotiating round in Guam. While U.S. trad…	REAL
9239	Michael Moore admits no women ever melted the ice caps, bombs American history	Posted at 11:03 Michael Moore was super excited to learn that Republicans were driving traffic to his film , “Trumpland,” by passing around on social media a four-minute clip, even though he claims it was doctored. That’s not cool — if anyone’s going to doctor the footage in a Michael Moore movie, its going to be Michael Moore. Obviously Moore’s not a Donald Trump fan, and like many other liberal…	FAKE
4532	Someone Isn't Telling The Truth About Freddie Gray's Death	By now, everybody knows the injuries that contributed to Freddie Gray's death. Baltimore authorities and representatives for Gray’s family agree that the 25-year-old sustained fatal trauma to his neck and spine at some point while in police custody following his arrest on April 12. Although a full autopsy hasn't yet been released, the family has said that Gray’s spine was nearly severed, and that…	REAL
4130	Prison employee pleaded not guilty to aiding escape of two murderers	The female prison employee at the center of an investigation into the escape of two killers pleaded not guilty Friday night to helping them flee the maximum security facility. Prison tailor shop instructor Joyce Mitchell, 51, was arraigned on a felony charge of promoting prison contraband and misdemeanor count of criminal facilitation, authorities said. Mitchell is accused of aiding in the escape…	REAL
6815	Culchie Tries To Explain Rules Of 25 One More Time	0 Add Comment RATHER than relax and play Texas Hold ‘Em with his friends as they had a few cans after a recent night out, hardcore culchie Noel Kennelan desperatley attempted to explain the impenetrable rules of the card game ’25’, which he claims is ‘way better than poker, hi’. 25, also known as ‘that culchie game’, involves the dealing of 5 cards to each player and the reveal of a trump card, f…	FAKE
599	Election Day: No Legal Pot In Ohio; Democrats Lose In The South	Election Day: No Legal Pot In Ohio; Democrats Lose In The South Tuesday is "off year" Election Day in parts of the country. Legalizing marijuana is on the ballot in Ohio, Houston voters will decide on an equal rights ordinance and San Francisco weighs short-term rentals in what's being called the "Airbnb Initiative." Elsewhere, eyes are on governor races in Kentucky and Louisiana, and whether Dem…	REAL
4577	President Trump: A colossal failure for democracy and our terrifying new reality	It’s impossible to overstate how colossal a fuckup this is. At every level, across both parties, the media, pollsters — all the democratic institutions that are supposed to prevent something like this from happening or at least warn us about it. Donald Trump, a Republican candidate who ran an openly racist campaign, who is as proud a misogynist as you’ll find anywhere, who is manifestly ignorant …	REAL
7154	Who had to go :-)	Leave a Reply Click here to get more info on formatting (1) Leave the name field empty if you want to post as Anonymous. It's preferable that you choose a name so it becomes clear who said what. E-mail address is not mandatory either. The website automatically checks for spam. Please refer to our moderation policies for more details. We check to make sure that no comment is mistakenly marked as s…	FAKE
7757	Raqqa/Mosul: Politicians Fiddle As Middle East Burns	Written by Daniel McAdams While Americans were obsessing about tomorrow's election, the Obama Administration launched a serious military escalation in Syria. US Special Forces on the ground and jet fighters in the air are deployed in an operation to take Raqqa from ISIS control. Chairman of the Joint Chiefs of Staff, General Dunford announced over the weekend that the US and Turkey agreed on a lo…	FAKE
1934	Chris Christie losing home-state donors as Jeb Bush makes inroads	New Jersey Gov. Chris Christie is rapidly losing support among some of his most prominent home-state donors and power brokers, who are either hesitant to back him or shifting allegiance to former Florida governor Jeb Bush. Bush’s aggressive moves to lock up the Republican Party’s premier fundraisers threaten to undercut the Garden State governor before his expected campaign can get off the ground…	REAL
9557	Washington Home Depot store receives order for five-thousand gallons of gold exterior paint	Wednesday 9 November 2016 by Pete Redfern Washington Home Depot store receives order for five-thousand gallons of gold exterior paint The Washington DC branch of the famous chain of home improvement superstores received an unusual and baffling phone call late last night. Store manager Chuck Williams told reporters, “We received a telephone call just before closing last night from a very excited g…	FAKE
5297	Western Lynch Mob on Russia Ties Itself up in Absurd Anots : Information	Western Lynch Mob on Russia Ties Itself up in Absurd Knots By Finian Cunningham October 31, 2016 " Information Clearing House " - " RT " - The Western lynch mob-like campaign to get Russia goes on, with the gathering this week of the United Nations Human Rights Council. By trying to suspend Russia from the council, the flagrant intent is to discredit and further demonize. The 47-member UNHRC, b…	FAKE
5075	Can Sanders rally supporters around Clinton after DNC email leak?	Bernie Sanders has thrown his support behind Hilary Clinton, but it remains to be seen whether his base will follow his lead. Supporters of Sen. Bernie Sanders, (I) of Vermont, march during a protest in downtown on Sunday, in Philadelphia. The Democratic National Convention starts Monday in Philadelphia. Amid lingering angst over the primary process, Bernie Sanders has a chance to encourage his s…	REAL
2076	'Historic' climate deal in sight as nations parse final text	A verdict in 2017 could have sweeping consequences for tech startups.	REAL
8142	We Live In A Time Where Each Individual Has Immense Power	By Vin Armani You know the state is in trouble when they’re afraid of one man with an Internet connection. The case of Julian Assange...	FAKE
4714	Trump slams 'corrupt' media, as more women make sexual assault claims	Two more women accused Republican nominee Donald Trump of sexual assault Friday, with a relative of one of them saying that the allegation was "an attempt to regain the spotlight." Summer Zervos, a former contestant on Trump's NBC reality show "The Apprentice," said the real estate mogul kissed her and groped her after meeting at a Beverly Hills hotel in 2007 to discuss a potential job. Zervos, a…	REAL
6176	Only Demented Imbeciles Want A Killary Reign Of Terror	in: Government Corruption , Special Interests , US News The cross section of Hillary Clinton voters is a mixture of walking dead zombies, power hungry influence peddlers, money cartel thieves and establishment diehards willing to start a global confrontation to postpone an inevitable economic collapse. As for the first category; welfare recipients, government bootlickers and mentally deranged uto…	FAKE
9402	This anti-Trump advert on the side of a bus is really visually clever and you have to see it in motion	Next Swipe left/right This anti-Trump advert on the side of a bus is really visually clever and you have to see it in motion @Madsalbers over on Twitter writes, “Epic Bus Ad from the political party SF in Denmark is mocking @realDonaldTrump and encouraging Americans abroad to…” Epic Bus Ad from the political party SF in Denmark is mocking @realDonaldTrump and encouraging Americans abroad to vote.…	FAKE
6948	Americans Are So Disconnected From Reality That “Insouciant” Has Become An Euphemism	Does The Russian Government Have A Reality Disconnect? — Paul Craig Roberts (10/25/2016) Dear friends and readers, PCR's new book, THE NEOCONSERVATIVE THREAT TO WORLD ORDER, is now available: In Print and Digital Format by Clarity Press Quarterly Call to Donations To remind, this is our quarterly request for donations. If you want the information and analysis that this site provides to continue, …	FAKE
4911	The 5 unspoken rules for covering Hillary Clinton	The reporter's job is to "comfort the afflicted and afflict the comfortable" — a credo that, humorously, was originally written as a smear of the self-righteous nature of journalists. And so the justification for going after a public figure increases in proportion to his or her stature. The bigger the figure, the looser the restraints. After a quarter of a century on the national stage, there's n…	REAL
9991	Hillary Melts Down Over Weiner In Public, PICS Prove Campaign Is Imploding	Hillary Melts Down Over Weiner In Public, PICS Prove Campaign Is Imploding Posted on October 30, 2016 by Rebecca Diserio in Politics Share This Hillary Clinton’s campaign is imploding, and it’s so bad that she was caught having a mini meltdown after her press conference as she tried to explain this new email investigation by the FBI, thanks to Anthony Weiner’s laptop. As Hillary lost it, her camp…	FAKE
10555	Clinton Vs. Trump: Latest Electoral Prediction [Greg Laden's Blog] | Science and Technology	(Before It's News) It is fun to look at polls, and using such data, decide which candidate will win which state, and ultimately, which candidate will win the electoral college. A lot of people and organizations do that, and for this reason, I don’t. I do not have access to polls that no one else sees. Were I to use polling data to directly predict outcomes per state, I’d use a method like that us…	FAKE
8549	Jubilee Year of Mercy ends on November 20. Following Judgment?	Jubilee Year of Mercy ends on November 20. Following Judgment? page: 1 Jesus to St Faustina: You will prepare the world for My final coming. (Diary 429) Speak to the world about My mercy ... It is a sign for the end times. After it will come the Day of Justice. While there is still time, let them have recourse to the fountain of My mercy. (Diary 848) Tell souls about this great mercy of Mine, bec…	FAKE
2834	Iraq launches operation against ISIS in Anbar province	The Iraqi government -- supported by Shiite militias from Iran -- launched a large-scale military operation to take out Islamic State militants from Iraq’s western Anbar province Monday. The operation is under way to recapture Fallujah and Ramadi, a senior defense official at the Pentagon confirmed to Fox News Monday. The efforts are supported by Shiite militias, known as Popular Mobilization Uni…	REAL
6035	UKIP MEPs Steven Woolfe & Mike Hookem reported to French police over Strasbourg scuffle	UKIP MEPs Steven Woolfe & Mike Hookem reported to French police over... UKIP MEPs Steven Woolfe & Mike Hookem reported to French police over Strasbourg scuffle By 0 61 MEPs Steven Woolfe and Mike Hookem have been reported to French police over an altercation at the EU’s Strasbourg parliament, which saw Woolfe hospitalized and plunged crisis-hit UKIP into further turmoil. European Parliament Presi…	FAKE
2281	Justices Kennedy and Scalia and their divide on gay rights	Justices Anthony M. Kennedy and Antonin Scalia were born in the same year, chosen by the same president, live on the same Northern Virginia street and, in serving together on the Supreme Court longer than any other current pair of justices, have many times voted the same conservative way. But one issue — how the Constitution protects gay citizens — divides and defines the two like no other. This …	REAL
9134	Justice Clarence Thomas Describes Washington DC As “Broken”	WATCH: CNN Hack Humiliates Self, Tells Viewers U.S. Reps Are Term-Limited Already (They’re Not) That breakdown in communication in Washington is exactly what has fueled the rise of Trump . People are sick and tired of nothing getting done, at least nothing good, so they want a new leader who can actually accomplish great things. “I think that we have decided that rather than confront the disagree…	FAKE
6407	The Week In Pictures – Week Of October 31, 2016 - The Onion - America's Finest News Source	New Report Finds Voters Have No Idea How Outraged They Supposed To Be About Anything Anymore WASHINGTON—Saying that at this point, they were just taking their best guesses at how they should react to each new scandal that emerged about the presidential nominees, voters across the country admitted Monday they had no clue how outraged they are supposed to be about anything anymore. Anthony Weiner S…	FAKE
1938	Jeb Bush's Foreign Policy Plan: More Military Spending Will 'Encourage Peace'	WASHINGTON -- Former Florida Gov. Jeb Bush will lay out a vision of American foreign policy on Wednesday aimed at pushing his nascent 2016 presidential campaign out of the shadow of his father and brother, two former presidents who waged overseas wars. "I love my father and my brother … But I am my own man –- and my views are shaped by my own thinking and own experiences," Bush will say in a spee…	REAL
1255	John Kasich: He’s Conservative, but at Least He’s Sane	I worked for Kasich on Capitol Hill. Yes, he’s very conservative. But there are a few surprises in there, and he’s in Bizarro World. With his surprising second-place finish in the New Hampshire primary, Ohio Gov. John Kasich has vaulted out of the pack of also-rans to become the latest hope of two distinct groups of people: Republican operatives fearing what Donald Trump’s berserker candidacy mig…	REAL
4618	2006 Audio Emerges of Hillary Clinton Proposing Rigging Palestine Election	On September 5, 2006, Eli Chomsky was an editor and staff writer for the Jewish Press, and Hillary Clinton was running for a shoo-in re-election as a U.S. senator. Her trip making the rounds of editorial boards brought her to Brooklyn to meet the editorial board of the Jewish Press. The tape was never released and has only been heard by the small handful of Jewish Press staffers in the room. Acco…	REAL
3602	Authorities search for clues after raid thwarts potential 'Belgian Charlie Hebdo' attack	Belgian authorities were searching for clues early Friday after police killed two in raids aimed at jihadists returning from Syria who were planning to launch a "Belgian Charlie Hebdo" attack, officials said. Police were searching in Verviers, where the raid took place, and the greater Brussels area as part of a weeklong investigation that started well before the terrorism spree last week that le…	REAL
6841	8 classic football banners of our time	Next Swipe left/right 8 classic football banners of our time Proof that sometimes the most entertaining part of a football match is the banners made by fans – here are 8 from over the years that have brightened up the beautiful game. 1. Aston Villa v Fulham, 2006	FAKE
8756	Tweetwave	This time it's true no pantsTweetwave More Of Anthony Weiner's Greatest Hits Users browsing this forum: No registered users and 13 guests Display posts from previous: Powered by phpBB © 2000, 2002, 2005, 2007 phpBB Group The uncontested absurdities of today are the accepted slogans of tomorrow. They come to be accepted by degrees, by precedent, by implication, by erosion, by default, by dint of c…	FAKE
5918	Trump’s Gettysburg Address against the New World Order	Tweet Home » Headlines » Finance News » Trump’s Gettysburg Address against the New World Order The Trump movement is an existential threat to the established order that consistently adopts the agenda and practices from the demonic cabal of the NWO globalists. Submitted by James Hall : If not now, WHEN? Only the most dedicated Totalitarian Collectivist would want to keep the NWO in power. Those wh…	FAKE
384	Debate Goals for the Democratic Candidates	Five candidates will be on stage Tuesday at the first Democratic presidential debate of the 2016 race in Las Vegas. Here’s what each needs to do to come away in a better position at the end of the evening:	REAL
4492	'Spinning up as we speak': Email shows Pentagon was ready to roll as Benghazi attack occurred	As the attack on the U.S. consulate in Benghazi was unfolding, a high-ranking Pentagon official urgently messaged Secretary of State Hillary Clinton’s top deputies to offer military help, according to an email obtained by Judicial Watch. The revelation appears to contradict testimony Defense Secretary Leon Panetta gave lawmakers in 2013, when he said there was no time to get forces to the scene i…	REAL
2432	A Case Study On Why The Obamacare Lawsuit Is Based On Mythical History	The Bentley administration, the Alabama legislature and the governor’s Alabama Health Insurance Exchange Study Commission weighed many of the same issues their counterparts in other states did. How would they finance the exchange's operations? Should a state agency or some other entity manage a new marketplace? How heavily should insurance companies be regulated? Would it better for Alabama to ex…	REAL
5307	Trump Proudly Declares: Most Of The People I’ve Insulted Deserved It	Trump Proudly Declares: Most Of The People I’ve Insulted Deserved It By Andrew Bradford on October 27, 2016 Subscribe Arrogance is defined as “an insulting way of thinking or behaving that comes from believing that you are better, smarter, or more important than other people.” In other words, Donald Trump perfectly exemplifies arrogance, and he just proved that fact yet again. Appearing on Good M…	FAKE
8484	Dems sue GOP over Trump's 'rigged' complaints	Dems sue GOP over Trump's 'rigged' complaints Claim argument designed to suppress vote in minority communities Published: 33 mins ago (CNN) The Democratic National Committee is suing the Republican National Committee for aiding GOP nominee Donald Trump as he argues that the presidential election is “rigged,” claiming that Trump’s argument is designed to suppress the vote in minority communities. …	FAKE
9948	US Airstrikes on Iraqi Army Slowing Advance on Mosul	By Gordon Duff, Senior Editor on October 29, 2016 Several Iraqi Soldiers killed by US Airstrike Near Mosul With a blocking force in place preventing ISIS from moving into Syria, reported by Iranian press, the US is doing everything possible to slow down the Iraqi Army and prevent successful operations. There have long been suspicions that the Kurds, who let thousands of ISIS oil trucks through th…	FAKE
2916	Iran letter blowback startles GOP	The Manhattan billionaire made the announcement on Twitter and said he will hold a formal press conference to discuss it further on Dec. 15.	REAL
6058	Clinton Camp Desperate, Russia Trains for WWIII	Clinton Camp Desperate, Russia Trains for WWIII US media not letting the public know how tense Russia situation really is Infowars Nightly News Russia is training millions domestically for WWIII, the Clinton campaign has gone to drastic measures to appear as if they are still alive, the spy state is taking another step forward and the possible answer to National Anthem protests is revealed. Downl…	FAKE
4713	Donald Trump's GOP civil war	Panama City, Florida (CNN) Donald Trump is tearing the Grand Old Party apart. The tension that has simmered in the Republican Party for years -- shutting down the government and nearly bringing the nation to default -- escalated into an outright civil war Tuesday. The conflict not only threatens the party's ability to make any realistic attempt at reclaiming the White House next month, but also p…	REAL
8767	Comment on Tainted Measles Vaccine Kills More Than 50 Children In Syria by Tragic Deaths Used To Promote Vaccine Fear – On The Fence About Vaccines	Photos Credits: Social Media The so called “ opposition health authorities ” said in a statement posted online in Arabic: “Primary investigations point to a limited security breach by vandals likely connected to the regime, which has been attempting to target the medical sector in Free Syria in order to spread chaos.” The statement also added: “The Syrian interim government’s health ministry has …	FAKE
4217	Laura Bush hints she'd rather see Hillary as president	“I want our next president – whoever he or she might be – to be somebody who is interested in women in Afghanistan and who will continue US policies… that we continue to do what we're committed to do as a country,” she said, as she appeared on stage alongside her twin daughters Jenna and Barbara. “That's who I want - or the kind of people that will do that and will pay attention to our history, a…	REAL
1770	Scott Walker, Rick Perry show limits of super PACs	On this day in 1973, J. Fred Buzhardt, a lawyer defending President Richard Nixon in the Watergate case, revealed that a key White House tape had an 18...	REAL
9394	If Catcalls Were Politically Correct…	By wmw_admin on September 16, 2008 The ‘dots’ you are not supposed to connect… Affidavit of Richard Tomlinson By wmw_admin on February 14, 2008 “I firmly believe that there exist documents held by the British Secret Intelligence Service (MI6) that would yield important new evidence into the cause and circumstances leading to the death of the Princess of Wales.” They Live By wmw_admin on August 19…	FAKE
8428	Why Hillary Won't Unleash WWIII : Information	Why Hillary Won't Unleash WWIII By Pepe Escobar October 31, 2016 " Information Clearing House " - " RT " - She is fully supported by virtually the whole US establishment; a bipartisan, neocon/neoliberalcon, regime change/humanitarian imperialist axis. On the opposite side, for all his personal pathology problems and incoherent twitter-mouth ramblings, Donald Trump seemed to be on the money when…	FAKE
3427	Is It Time To Reconsider Lifetime Appointments To The Supreme Court?	Is It Time To Reconsider Lifetime Appointments To The Supreme Court? The unexpected death of Justice Antonin Scalia and the looming face-off between the White House and the Senate over his replacement have revived proposals that would limit the tenure of U.S. Supreme Court justices. Legal scholars from both political parties renewed a call Tuesday to reconsider how much time justices spend on the…	REAL
658	Clinton has delegates to win Dem nomination, AP reports; Sanders questions tally	Hillary Clinton has earned enough delegates to clinch the Democratic presidential nomination, according to an Associated Press count released Monday night – an assessment swiftly challenged by primary rival Bernie Sanders and his campaign. The AP released its updated tally, showing the former secretary of state winning enough delegates to become the first woman to top a major party’s presidential…	REAL
10357	Hillary IMPLODES: Trump 'Took Everything...Paid Nothing To Support Us!'	Hillary Clinton can’t believe she’s losing.	FAKE
4865	Trump says Obama born in US, ‘period’ – after new ‘birther’ dust-up	Donald Trump tried to tamp down a newly revived campaign dust-up Friday over his views on President Obama’s birthplace, declaring the president was born in the United States – “period” – after declining to make that statement earlier this week. The Republican presidential nominee also tried to blame Hillary Clinton for starting the controversy back in 2008, which her team denies. He cast his rema…	REAL
4031	MH370: If debris is part of missing plane, what's next?	(CNN) If confirmed to be from missing Malaysia Airlines Flight 370, could a small portion of plane wing discovered on an Indian Ocean island be the clue investigators need to unlock one of aviation's biggest mysteries? On the surface, the discovery on a Reunion Island beach is just what investigators have been waiting for -- the first physical piece of evidence since the flight vanished en route …	REAL
10257	GOOGLE PLANNED MASSIVE AI INTEGRATED SOCIAL NETWORK SPY TOOL FOR HILLARY CAMPAIGN IN 2014	GOOGLE PLANNED MASSIVE AI INTEGRATED SOCIAL NETWORK SPY TOOL FOR HILLARY CAMPAIGN IN 2014 Source: Higgins News Network A newly released Podesta email reveals that Google CEO Eric Schmidt contacted the Hillary campaign in 2014 to begin their partnership in sponsoring Clinton’s campaign run for President in 2016. The revelations come from a memo in the email sent to Cherry Mills which was then forw…	FAKE
2586	Israel stole classified US information and used it to help congressional Republicans	The Wall Street Journal's Adam Entous dropped a huge story Tuesday morning: Israel acquired classified US information while spying on the Iranian nuclear negotiations, and leaked the stolen information about the emerging deal to American lawmakers in an attempt to sabotage the Obama administration's outreach to Tehran. This is yet another disaster for US-Israel relations. But that's not because I…	REAL
4045	"America has a simple ideology": how one of Russia's top US experts explains America	The United States comes up constantly when you talk to Russians about their country's place in the world. But the conversations tend to go a lot differently than many Americans might expect. In the US, the common view is that Russians feel aggrieved by the loss of the Soviet Union and all the respect that came with being a global superpower. Russia's acts of aggression in Europe, in this telling,…	REAL
4632	Poll shows Trump made up 13 points in under 2 weeks — now he likes polls again	While Trump’s edge is just 1 point — which is well within the margin of error — the Republican candidate has made up 13 points in under two weeks. Trump — who used to read off every poll he led during rallies but had begun to call them inaccurate after he started to decline — has decided he likes them again, or at least he likes this one. But not everyone wants to capitalize on the poll. Former H…	REAL
71	Chaos on House floor as Dems, Republicans clash over LGBT proposal	The chaotic scene -- accompanied by loud chants of "shame, shame, shame" -- included one Democrat facing off with the second-highest-ranking House Republican, accusations of foul play and a series of insults being traded openly on the House floor. The clash began over a yearly spending bill to fund military construction projects and the Veterans Administration. Because the bill covers spending on…	REAL
7577	New Study Links Fluoride Consumption To Hypothyroidism, Weight Gain, And Worse	Fluoridation of public water supplies as well as the abundance of fluoride in food and dental products have become more controversial in recent years as more and more people realize that the...	FAKE
1108	Clinton, Sanders accuse Trump of inciting violence	(CNN) Hillary Clinton and Bernie Sanders both accused Donald Trump of inciting violence, with the former secretary of state calling him "bigoted" and alleging he had perpetrated "political arson," while the Vermont senator labeled him a "pathological liar" at a town hall on Sunday night. "It is clear that Donald Trump is running a very cynical campaign pitting groups of Americans against one anot…	REAL
9485	Memo to the Next Administration: Defense Spending Must Be For Actual Defense	Written by Ron Paul Sunday November 13, 2016 In a disturbing indication of how difficult it would be to bring military spending in line with actual threats overseas, House Armed Services Chairman Rep. Mac Thornberry (R – TX) told President Obama last week that his war funding request of $11.6 billion for the rest of the year was far too low. That figure for the last two months of 2016 is larger t…	FAKE
4701	In New Responses, Hillary Clinton Insists Email Setup A Matter Of 'Convenience'	In New Responses, Hillary Clinton Insists Email Setup A Matter Of 'Convenience' Hillary Clinton said she decided to employ a private email server "for the purpose of convenience" in early 2009 and doesn't remember "specific consultations" about using that account to conduct State Department business, the Democratic presidential nominee told lawyers in material related to a Freedom of Information …	REAL
4929	Trump mulls alternative options for making Mexico finance 'the wall'	While Donald Trump doubled down this week on his vow to make Mexico pay for his proposed southern border wall, his campaign is reported to be weighing options that don’t necessarily involve the seemingly far-fetched scenario of the Mexican government handing America a great, big check. LifeZette first reported that the Republican presidential nominee and his top advisers are looking at using asse…	REAL
6698	The circus of liars - America's three rings of evil clowns	Wed, 26 Oct 2016 18:19 UTC © Jen Psaki President Obama holds news conference at the White House. As an American, someone raised to believe truth and justice will prevail, I am appalled at the foreign and domestic policies of my country's government. The level and scope of the deceit with which the Obama administration has laid out onto the world stage is embarrassing. For the first time in my 61 …	FAKE
667	Donald Trump said ‘university’ was all about education. Actually, its goal was: ‘Sell, sell, sell!’	When Donald Trump introduced his new university from the lobby of his famous tower, he declared that it would be unlike any of his other ventures. Trump University would be a noble endeavor, he said, with an emphasis on education over profits. It was a way for him to give back, to share his expertise with the masses, to build a “legacy as an educator.” He wouldn’t even keep all the money — if he …	REAL
8516	Trump Has Forever Changed American Politics	Trump Has Forever Changed American Politics > November 7, 2016, 9:46 pm A+ | a- Warning “If I don’t win, this will be the greatest waste of time, money and energy in my lifetime,” says Donald Trump. Herewith, a dissent. Whatever happens Tuesday, Trump has made history and has forever changed American politics. Though a novice in politics, he captured the Party of Lincoln with the largest turnout …	FAKE
3382	Kerry Adviser Marie Harf in Twitter Fight Over Iran Nukes	With Western and Iranian negotiators racing toward a June 30 deadline to hammer out the final details of a nuclear deal, the mood is tense. Just take a look at Twitter, where Secretary of State John Kerry’s senior communications adviser Marie Harf is feuding with a reporter.	REAL
10048	The role of the US and Nato in EU relations with China, by Manlio Dinucci	The role of the US and Nato in EU relations with China by Manlio Dinucci Participating in an international conference, the Italian geographer Manlio Dinucci ties together the various strands of his analysis of the weapons that the US has at its disposal to dominate the entire world. Yet the importance of this article goes beyond that. For it is on account of this domination, this unipolar global …	FAKE
5199	The Daily 202: Many African Americans unenthusiastically ‘settle’ for Hillary Clinton	RALEIGH, N.C.—Ayana McAllister went to Hillary Clinton’s rally two weekends ago at St. Augustine’s University, the historically-black school where she’s a freshman. She watched the Democratic nominee speak alongside the mothers of Trayvon Martin and Sandra Bland. But on the eve of the election, the 18-year-old is still not 100 percent sold. “I don’t know,” said McAllister, a native of Largo, Md. …	REAL
1809	100,000 people have come to recent Bernie Sanders rallies. How does he do it?	The overflow crowds showing up to hear Bernie Sanders these days are a testament not only to his current popularity and the campaign’s social-media savvy but also to the promotional abilities of an alchemy of like-minded interests: progressive activists, labor unions and even Sarah Silverman. The comedian took to Twitter to let her nearly 6.7 million followers know she would be at a rally for the…	REAL
5724	Trump The President: What Does That Mean For The World? - CounterCurrents.org	in World — by Mirza Yawar Baig — November 10, 2016 Whew! Finally, the charade is over. Donald Trump is now the President of the United States of America. What does that mean? It means that Simpsons prediction came true: https://www.thesun.co.uk/news/2146815/the-simpsons-correctly-predicted-a-donald-trump-presidency-16-years-ago-in-episode-set-in-the-near-future/ So now you know who to refer to fo…	FAKE
2812	'You've been fleeced': Congress grills Kerry, Obama officials on Iran nuke deal	Secretary of State John Kerry found himself on the defensive Thursday at a Senate hearing where he was hard-pressed to find support for the Iran nuclear deal from either side of the aisle -- and sharply sparred with Republicans who accused him of being "fleeced" and "bamboozled." The Senate Foreign Relations Committee hearing was the first on the controversial deal to lift economic and other sanc…	REAL
4666	What 20,000 pages of hacked WikiLeaks emails teach us about Hillary Clinton	Hillary Clinton told a joke. Speaking to a roomful of Goldman Sachs bankers in June 2013, Clinton said that Goldman CEO Lloyd Blankfein could leave the Wall Street firm that’s made him a billionaire to start a soup kitchen: This exchange was written down by Clinton’s aides as they gathered information on what parts of her paid Wall Street speeches could prove damaging should they leak to the pres…	REAL
7892	Comment on Breaking: CDC Blocks Testimony of Their Senior Scientist Who Blew The Whistle on Severe Medical Malpractice by CDC Accused of Blocking Testimony from Senior Scientist — New York Malpractice & Injury Lawyer Blog	Have you heard of Dr. William Thompson? If you haven’t, you’re not alone. His story was completely ignored by mainstream media outlets, the same way that they recently ignored the fact that the Pentagon paid a PR firm half a billon dollars to make fake terrorist/news videos. Dr. William Thompson is a longtime senior CDC scientist. He has published some of the most commonly cited pro-vaccine studi…	FAKE
9935	FOX News Just Admitted It Made Up Story About Hillary Being “Indicted” For Foundation	Comments The alt-right and other Trump supporters were flush with excitement yesterday as their online echo chamber resounded with stories that Hillary Clinton was about to be indicted on the basis of the newly discovered emails on Anthony Weiner’s computer. Today, of course, we learned that this was nothing but a bold-faced lied. While many of the more obscure right -wing blogs named nothing but…	FAKE
6810	Repudiating the Media	Q. If Trump wins can it be considered a repudiation of the national news mediocrity? A. I certainly hope so! The performance of the major news outlets this election cycle has been something to behold. It’s been the worst, most shallow undertaking I can remember. And I remember the treatment Goldwater got. I wrote here on Lew’s blog last week about the hysterical reaction Gloria Borger and others …	FAKE
5847	Buchanan Smashes CNN Shill	October 27, 2016 I don't think it's possible that there is a man on DS that hates Smerconish more than I do. I wanted so bad to prove that he's a jew but couldn't find proof. The syphilitic, slimy, whining quintessence of his soul, however, is jewish through and through...	FAKE
7815	The Impossible Is Happening: Cubs Win World Series and Yes… Hillary Clinton is Now Likely to be Indicted	I’m running on about an hour and a half of sleep and my nails are damn near chewed to the bone. This because, as a diehard Cubs fan, I was up until nearly 1:00 AM working to come to grips with what I had just witnessed. Once I finally went to bed I found myself tossing and turning so at 3:30 I said screw it… I’m heading to the office. My beloved Cubbies had just won the World Series, defeating th…	FAKE
10183	America After Election 2016: the Gullible and the Shattered - David Kerans	Originally appeared at Strategic Culture Foundation Both inside the US and around the world, political observers have been waiting a long time for an election that would promise relief from the most noxious features of the American system. Alas, while it is high time that the US lead the way in reversing these trends, the outcome of the 18 month struggle to elect a new administration looks likely…	FAKE
6768	Anderson Cooper Absolutely OWNS Kellyanne Conway After FBI Clears Hillary…Again (VIDEO)	In case you missed it, on Sunday, FBI Director Comey once again cleared Hillary Clinton of any wrong-doing with regard to her emails — this, after just a couple of weeks ago saying to congress, that emails found in connection to the Anthony Weiner investigation could have something to do with Hillary’s case. By speculating about these mysterious emails, that we now know had absolutely NOTHING to …	FAKE
10203	‘Schlonged!’ NYT: FBI reopened Hillary probe thanks to … ANTHONY WEINER?	— Brad Thor (@BradThor) October 28, 2016 Men ruin everything with their dicks https://t.co/vFLzBWDEpO This FBI-investigation-into-Hillary-plot just got a whole lot thicker, so to speak: NYT alert: new emails were discovered while investigating into ANTHONY WEINER SEXTING SCANDAL. — Andrew Clark 🎃 (@AndrewHClark) October 28, 2016 Wait, what? New emails tied to the FBI's Clinton inquiry were discov…	FAKE
4808	What do Americans really think of election coverage?	More Americans think that the media are too easy on candidates than in 2012 or 2008, according to a Pew Research Center poll. But they're also more likely to say that 'their' candidates are treated too harshly. Republican presidential candidate Donald Trump (l.), is interviewed by co-hosts Matt Lauer and Savannah Guthrie on the NBC 'Today' television program, in New York, on April 21, 2016. Both …	REAL
9953	Exclusive: Siege of Islamabad	By Brig Asif H. Raja on October 31, 2016 Asif Haroon Raja Editor’s note: Both BG Raja and Imran Khan are VT followers and personal friends of the Senior Editor. This is a vital untold story. IK isn’t returning emails and it would be nice to hear his side. Our bureau chief in Islamabad, Raja Mujtaba, has been gone for two years now, a huge loss for VT. Imran Khan (IK) and his partner Sheikh Rashid…	FAKE
9625	The Fix Is In: NBC Affiliate Accidentally Posts Election Results A Week Early: Hillary Wins Presidency 42% to Trump’s 40%	NBC affiliate WRCB TV in Chattanooga, Tennessee has inadvertently posted election night results. The results page appears to be similar to what mainstream news networks display on election night, including Presidential and Congressional results, the popular vote count, electoral votes, and percentage of precincts reporting. The page, a screen shot of which has been sourced from internet archive s…	FAKE
4411	Lynch schools the wingnuts: How the right tried — and failed — to wound Obama’s AG nominee	By all accounts Loretta Lynch, president Obama’s choice to replace Eric Holder as attorney general, was very impressive in the first day of hearings. In fact, she was so impressive that even the right-wing bloggers at Powerline called her the Ernie Banks of nominees, which, judging from their eulogy for the real Ernie Banks, is very good indeed. But then they also said the committee was throwing …	REAL
1754	Yes, Ted Cruz could win	Conventional wisdom holds that Sen. Ted Cruz doesn’t have a snowball’s chance in hell of winning the GOP nomination, but I wouldn’t bet the ranch against him yet. His announcement at Liberty University was impressive, and he was passionate and precise in a 40-minute speech without notes or TelePrompter. A brilliant man of clear, conservative convictions, he is not muddled by the politics of calcu…	REAL
6872	‘Can’t build a wall, hands too small!’ – NYC anti-Trump protest (Streamed live)	18 mins ago 3 Views 0 Comments 0 Likes It's fair to say, Europe's been shocked by Trump's Europe's Trump's RT LIVE http://rt.com/on-air	FAKE
854	Trump advisors try to pivot not fishtail	**Want FOX News First in your inbox every day? Sign up here.** Buzz Cuts: • Trump advisors try to pivot not fishtail • Indiana shaping up as do or die for Cruz • What happened to working man’s liberalism? • Pro-Clinton PAC spends $1 million to fight online trolling • 10-point score TRUMP ADVISORS TRY TO PIVOT NOT FISHTAIL HOLLYWOOD, FLA. – It’s a fine line between a general election shift and the…	REAL
3137	Christians drop, 'nones' soar in new religion portrait	WASHINGTON — The United States is a significantly less Christian country than it was seven years ago. That's the top finding — one that will ricochet through American faith, culture and politics — in the Pew Research Center's newest report, "America's Changing Religious Landscape," released Tuesday. This trend "is big, it's broad and it's everywhere," said Alan Cooperman, Pew's director of religi…	REAL
8643	Comment on Brother of Clinton’s Campaign Chair is an Active Foreign Agent on the Saudi Arabian Payroll by marlene	Posted on October 27, 2016 by Claire Bernish Tony Podesta — brother of the now-disgraced Hillary Clinton campaign chair John Podesta , whose files Wikileaks has been publishing — is not only a powerful Democratic Party lobbyist, but a registered foreign agent receiving a hefty monthly paycheck from the nefarious government of Saudi Arabia. No — as tinfoil-hat conspiracy theorist as it might sound…	FAKE
2010	Inside the Deliberations of a Hillary Clinton Campaign Launch	Washington (CNN) This time eight years ago, when she first ran for president, Hillary Clinton was already officially a candidate. "I'm in it to win it," she said in a YouTube video posted on January 21, 2007. But even though a second Hillary Clinton for president campaign is all but certain, she and those close to her are debating when she should jump in the race, potentially delaying her entry b…	REAL
9265	American Express disowns Pink Floyd singer Roger Waters because of pro-Palestinian views	American Express disowns Pink Floyd singer Roger Waters because of pro-Palestinian views 11/03/2016 MONDOWEISS When it comes to aiding Israeli Apartheid, American Express is just another brick in The Wall, according to a new report. Roger Waters, lead singer behind Pink Floyd, lost a multimillion dollar American Express sponsorship for his 2017 US+Them tour after expressing solidarity this month …	FAKE
1109	Clinton condemns Trump over Chicago violence	Clinton said at a campaign event outside St. Louis that the "ugly, divisive rhetoric we are hearing from Donald Trump and the encouragement of violence and aggression is wrong, and it's dangerous." "If you play with matches, you're going to start a fire you can't control," Clinton said about Trump at a caucus kick-off event at a local YMCA. "That's not leadership. That's political arson. The test…	REAL
3592	In France, a growing debate over why some speech is protected and some isn’t	They tease terrorists. The prophet Muhammad cries. A devout Muslim woman shows some leg, and more. They take on Pope Francis, German Chancellor Angela Merkel, French Prime Minister Manuel Valls. There are nuns, priests, rabbis and imams. They laugh at death itself. The latest edition of Charlie Hebdo, the satirical newspaper attacked last week by Islamist extremists for lampooning the prophet Muh…	REAL
5468	President-Elect Donald Trump's First Televised Interview Since He Won the Election : Information	President-Elect Donald Trump's First Televised Interview Video CBS 60 Minutes Trump Talks Wall, Deportations, Roe v. Wade, and Clintons Future in 60 Minutes Interview. November 14, 2016 Audio Lesley Stahl: Well, congratulations, Mr. Trump. Donald Trump: Thank you. Lesley Stahl: Youre president-elect. Donald Trump: Thank you. Lesley Stahl: How surprised were you? Donald Trump: Well, I really fel…	FAKE
9044	North Carolina Hillary Supporter Brags on Facebook About Voting Multiple Times	Email Hillary supporter Robert Dougherty from Jacksonville, North Carolina bragged on Facebook today about how he committed voter fraud. Robert boasted on how he voted for some of his Facebook friends using their identities, and tells them not to worry about voting, because he’s already done it for them. And he’s bragging about it on Facebook. Robert boasts about how they give you a sticker every…	FAKE
6203	Russia reacts to UN aid chief's Aleppo 'kill zone' remarks	Russia Vitaly Churkin, the Russian ambassador to the UN (Photos by AFP) Russia’s UN Ambassador Vitaly Churkin has accused the United Nations aid chief of arrogance and bias after he told the UN Security Council that Russian and Syrian airstrikes have turned Aleppo into a "kill zone." During a Wednesday Security Council meeting, Churkin accused Stephen O'Brien of making "arrogant” and "outrageous"…	FAKE
6316	Representative Government or Thugocracy?	Print I feel strongly that the Supreme Court needs to stand on the side of the American people, not on the side of the powerful corporations and the wealthy. For me, that means that we need a Supreme Court that will stand up on behalf of women’s rights, on behalf of the rights of the LGBT community, that will stand up and say no to Citizens United, a decision that has undermined the election syst…	FAKE
3147	Gay rights and religious liberty: Can Americans have both?	From an Indiana pizzeria to a Washington State florist, America is grappling with a clash between gay rights and religious liberty. But there are paths forward. Why climate scientists are taking fact-checking into their own hands Arkansas state Rep. Warwick Sabin (D) cheers with others protesting the state's religious freedom law at the state Capitol in Little Rock last month. The recent backlash…	REAL
4318	As Rand Paul stalls, Ted Cruz seeks to pick up support among libertarians	Sen. Ted Cruz (R-Tex.) came to a convention of libertarian-leaning Republicans and talked about shrinking government, slashing regulations, fighting against the bulk collection of phone data and his great affinity for a rival in the presidential race. Paul, Kentucky’s junior U.S. senator and scion of one of the country’s most famous libertarian families, was expected to lock down the support of l…	REAL
1905	“A dream come true for Hillary Clinton”: Wall Street Journal editorial board rips Ted Cruz	In a Tuesday editorial, the paper’s opinion editors cast significant doubt on the Texas Republican’s ability to assemble a winning coalition, arguing that Cruz’s assumption that he can win by turning out more white conservative voters is fundamentally flawed and warning that the Tea Party firebrand’s hardline stance on immigration makes him “a dream come true for Hillary Clinton,” the likely Demo…	REAL
4051	Obama Presses Putin to Strike Ukraine Peace Deal	President Barack Obama called his Russian counterpart Vladimir Putin on Tuesday to discuss escalating violence in eastern Ukraine, urging him to embrace a negotiated solution. Expressing unease at "Russia's ongoing support" for separatists in Ukraine, Obama warned that the failure of upcoming peace talks would lead to more pain for Russia. During the call Obama "underscored the importance of Pres…	REAL
3852	Trumka: Disappointment with Obama, a warning for Hillary	WASHINGTON — The nation's most powerful labor leader, vowing to defeat President Obama's key trade legislation in the House next month, warned Hillary Clinton of serious political consequences if she fails to take a stand against the Pacific trade pact that the president is campaigning for as a major part of his legacy. Richard Trumka, president of the AFL-CIO, predicted that no more than 20 Hous…	REAL
6850	Pro-Palestinian Propaganda Lowering Standards of Truth in America	Pro-Palestinian Propaganda Lowering Standards of Truth in America Manipulation by doctored narratives in every sphere. October 28, 2016 Reprinted from IsraelNationalNews.com . Commendably, organized American Jewry is finally focused on the campaign to boycott, de-legitimize, and sanction Israel. However, focusing primarily on Israel, and not also on America and Europe, is short-sighted. The BDS c…	FAKE
205	Wingnuts have a death-grip on Congress: Why Paul Ryan can’t control the House GOP	Remember last fall, when pundits and politicians were trying to talk themselves into Paul Ryan as Speaker of the House because he would lay down the law with the hard-right wing of the Republican caucus? When he was the man who could bring some much-needed order to the ranks? Who could maybe end this habit of careening from crisis to crisis that Congress has fallen into because the two parties ar…	REAL
6327	Lifting weights could ward off dementia and make you smarter	Lifting weights could ward off dementia and make you smarter by: Vicki Batts Tags: weight lifting , dementia , brain health (NaturalNews) There are many reasons to partake in strength training; weight-baring exercises are known for their health benefits. But, could lifting weights also boost your brain? Recent research indicates that may just be the case.To begin the study, researchers asked a gr…	FAKE
6442	People excited about Christmas adverts told about rest of human culture	People excited about Christmas adverts told about rest of human culture 08-11-16 PEOPLE who cannot wait for big shops’ new Christmas TV adverts have been told about books, films and art. Amid growing anticipation about whether the John Lewis advert will feature a lovelorn reindeer or a sad robin, people who love cloying corporate sentimentality have been informed about humanity’s other cultural o…	FAKE
3326	State Department warns of possible terror attack in South Africa	WASHINGTON – The State Department on Saturday warned American citizens in South Africa of the imminent threat of terrorist attacks. The warning, issued by the U.S. Diplomatic Mission to South Africa, states that the government has received information that terrorist groups are planning to carry out "near-term attacks against places where U.S. citizens congregate in South Africa, such as upscale s…	REAL
2968	Who Lost Iraq?	For a brief, happy—and misguided—moment, most Americans stopped thinking about Iraq. After withdrawing the last U.S. troops in 2011, President Barack Obama declared the country “sovereign, stable and self-reliant.” No such luck. Iraq plunged back into chaos as the Islamic State stormed the region last year, and the fall of Ramadi in May revived questions about how, and whether, the country can be…	REAL
3107	Pope Francis implores Congress to accept immigrants as their own	Pope Francis, making history’s first papal address to the U.S. Congress, on Thursday implored America’s leaders to accept those born in other countries as their own children, urging lawmakers to set aside political differences and embrace people who “travel north in search of a better life.” The pope wrapped traditional Catholic teachings into a celebration of American icons including Abraham Lin…	REAL
1284	Poll: Trump gains in Iowa, still dominates in New Hampshire	With just over a week until the first 2016 election contest, Donald Trump takes the lead in Iowa -- and maintains his big advantage in New Hampshire. That’s according to the latest round of Fox News state polls on the Republican presidential nomination contest. CLICK HERE TO READ THE IOWA POLL RESULTS CLICK HERE TO READ THE NEW HAMPSHIRE POLL RESULTS Trump bests Ted Cruz in Iowa and now receives …	REAL
2989	Rand Paul Goes on Senate Floor to Protest NSA Spying Measure	Congress faces a June 1 deadline for the law's expiration, and Paul's speech underscored the deep divisions over the National Security Agency's (NSA's) bulk collection of Americans' phone records, which was revealed by former contractor Edward Snowden. "There comes a time in the history of nations when fear and complacency allow power to accumulate and liberty and privacy to suffer," the Kentucky…	REAL
6801	China Airport Security Robot Gives Electroshocks	China Airport Security Robot Gives Electroshocks 11/02/2016 ACTIVIST POST While debate surrounds the threat of autonomous “killer robots,” the mechanized replacement of humans continues across the workforce. The industrial robotics industry is logging record sales worldwide, and there appears to be no sign of a slowdown. As you can see in the graphic below, 2015 sales surged 12% over a previous r…	FAKE
3866	Obama Details His Disappointment With Netanyahu In First Post-Election Comments	The president's comments cap a geopolitical backlash sparked by Netanyahu's statement on Monday that a Palestinian state would not be established on his watch. The Israeli prime minister has since insisted that he remains open to a two-state solution under very specific, restrictive conditions. But the damage appears to have been done, with the White House offering only the most perfunctory of di…	REAL
9196	Re: WikiLeaks: Neera Tanden has ANOTHER ringing endorsement for Hillary! (No, not really)	WikiLeaks: Neera Tanden has ANOTHER ringing endorsement for Hillary! (No, not really) Posted at 3:21 pm on October 29, 2016 by Doug P. As emails released by WikiLeaks have revealed, Hillary Clinton adviser and Center for American Progress President Neera Tanden has demonstrated brutal honesty when it comes to the Clintons’ dealings, and a new email released today is no different: Neera Tanden kno…	FAKE
4796	Reality Check: First Clinton v Trump presidential debate	The first televised presidential debate between Hillary Clinton and Donald Trump was a bonanza for fact checkers. Here are some of the candidates' statements and how they compare with the facts. Claim: Donald Trump repeated his insistence that he was against the 2003 invasion of Iraq, claiming Clinton's assertions to the contrary were "mainstream media nonsense put out by her". Reality Check verd…	REAL
9676	Doomsday Election	Here's This is what it must feel like to be on Death Row, to be waiting for the moment when the iron door clangs open for the last time and four burly guards escort you arm-in-arm to the room where your life will be extinguished. That same sense of dread hangs over the presidential election of 2016. No one is happy about the election and no one anticipates better days ahead. America’s ‘glory days…	FAKE
961	John Kasich’s Advice for Women to Prevent Sexual Assault: Avoid Parties “Where There’s a Lot of Alcohol”	Ohio governor John Kasich, who is still running for president, effectively reminded the public of his continued presence in the Republican presidential race on Friday by making a rather regressive comment about how women could avoid being sexually assaulted. “Don’t go to parties where there’s a lot of alcohol,” Kasich suggested during an appearance at St. Lawrence University, in Canton, New York,…	REAL
273	The system set Boehner up for failure	On Friday, Speaker John Boehner announced that he will resign from the speakership and the US House at the end of October. Here, the Mischiefs of Faction writers offer their quick reactions. I think Boehner's resignation is more notable for when it occurred than for that it occurred. He had been speaker or minority leader for almost a decade, and clearly no longer relished his job. I think that t…	REAL
3398	Gay marriage victory at Supreme Court triggering backlash	Corrections and clarifications: An earlier version of this story misidentified the Alabama official leading efforts against same-sex marriage in the state. It is the state's chief justice. WASHINGTON — When the Supreme Court declared a constitutional right to same-sex marriage last June, the man who won the leading case warned that opponents would find new ways to push back. “We will have to cont…	REAL
10194	Who rode it best? Jesse Jackson mounts up to fight pipeline; Leonardo DiCaprio to the rescue?	Who rode it best? Jesse Jackson mounts up to fight pipeline; Leonardo DiCaprio to the rescue? Posted at 6:41 pm on October 26, 2016 by Brett T. Share on Facebook Share on Twitter Vladimir Putin might have popularized the shirtless-on-horseback calendar pose that was echoed recently by Alex Jones , but Jesse Jackson deserves credit for at least one thing: he chose to keep his shirt on Wednesday wh…	FAKE
263	McCarthy drops out of speaker race as House asks: Who wants this job? (+video)	The speakership is one of the toughest jobs in Washington, especially when it includes trying to contain a Republican civil war. Two Sunday attacks add to recent rise in fatal shootings of US police House majority leader Kevin McCarthy (R) of California speaks during a new conference on Capitol Hill in Washington Thursday after dropping out of the race to replace House Speaker John Boehner. Short…	REAL
1242	Democrats, Republicans in tight races as Iowans prepare to caucus	As Iowans prepare to cast the first votes in the presidential nominating process Monday, Texas Sen. Ted Cruz and Vermont Sen. Bernie Sanders hoped to defy the polls and pull off upset victories in Monday night's caucuses. After months of campaigning and more than $150 million spent on advertising, the race for supremacy in Iowa is close in both parties. Among Republicans, the latest polls show re…	REAL
2840	Iran: Why the best outcome now is to keep negotiating without reaching a deal	Another deadline lapsed Thursday in the seemingly endless negotiations over Iran’s nuclear weapons programs. From Vienna Secretary of State John Kerry warned "if the tough decisions don’t get made, we are absolutely prepared to call an end to this process.” That would be a mistake. We should instead keep negotiating without reaching a deal — it’s the best outcome available now. Iran’s inability t…	REAL
8772	NAZI Flying Saucers & A Permanent Base in Antarctica	. NAZI Flying Saucers & A Permanent Base in Antarctica A highly guarded secret is the probablity that German Nazis, as early as the 1930s, have built a sec... Print Email http://humansarefree.com/2016/11/nazi-flying-saucers-permanent-base-in.html A highly guarded secret is the probablity that German Nazis, as early as the 1930s, have built a secret base at the South Pole. While this idea undoubte…	FAKE
6862	BREAKING: Man Brags on Facebook of Voting 3 Times… Then Reveals How He Did It	REPORT: Megyn Trashes Trump, Newt… Then Murdoch Announces Replacements Are Available “Amazing how many addresses you get from Google. Going again until Saturday and all next week. BAAHAA BAAHAA.” He then tagged someone else — it’s unclear if that was just to alert them to the post or to let them know that he voted for them. After his posts where he laughed and boasted about committing voter fraud…	FAKE
6871	Furious parents slam ‘damaging’ BBC sex change show aimed at six-year-olds	By wmw_admin on October 31, 2016 Sanchez Manning — Daily Mail Oct 29, 2016 The BBC has been accused of acting recklessly after targeting children as young as six with a programme about a schoolboy who takes sex-change drugs. Parents are angry that the show, available on the CBBC website, features a transgender storyline inappropriate for their children. And concerned campaigners said it could ‘so…	FAKE
7391	Trump Family Say Trump Brand Has NOT Been Damaged	Fans Thrilled as NFL Team Stands for Anthem… Then Players Unleash Sick Surprise “I think the brand is hotter than it’s ever been, but it doesn’t matter to me. I don’t care,” Trump stated in a taped interview that aired Thursday on ABC’s “Good Morning America.” “It doesn’t matter. I don’t care about the brand. I care about the country.” His words were echoed by his son Eric, who also felt confiden…	FAKE
1570	Rand Paul is flatlining	Killing Obama administration rules, dismantling Obamacare and pushing through tax reform are on the early to-do list.	REAL
2463	Nurse Chris Christie Quarantined For Ebola Goes After Governor On Vaccines	New Jersey Gov. Chris Christie (R) came out as a vaccine choicer Tuesday, saying it should be up to parents to decide whether to inoculate their children against deadly diseases that could infect the rest of the population. His stance was looser than the one he took last year against Kaci Hickox, the nurse Christie forcibly quarantined over Ebola fears when she returned to the United States after…	REAL
4469	Can Paul Ryan and Donald Trump coexist within the Republican Party?	House Speaker Paul D. Ryan attempted to lift the horizons of his party with a speech last week in which he called for a competition of ideas rather than insults, and constructive political debate rather than the politics of demonization. Ryan’s speech was aimed at pulling the Republican Party away from Donald Trump’s embrace — though he never actually mentioned Trump by name. Events quickly showe…	REAL
2507	Cruz copying me on border wall, Trump says	During the campaign, Trump had threatened to impose a large tariff to keep the jobs in the United States.	REAL
9283	John Oliver: America’s Increasingly Segregated Schools Are ‘Very Rarely Equal in Any Way’ (Video)	John Oliver: America’s Increasingly Segregated Schools Are ‘Very Rarely Equal in Any Way’ (Video) Posted on Nov 1, 2016 Public schools are more segregated than they have been for over 40 years, but the “Last Week Tonight” host argues this isn’t a case of “re-segregation.” It turns out places like New York “never really bothered integrating in the first place.”	FAKE
8646	The Rise of Mandatory Vaccinations Means the End of Medical Freedom	The Rise of Mandatory Vaccinations Means the End of Medical Freedom Source: The Antimedia Mandatory vaccinations are about to open up a new frontier for government control. Through the war on drugs, bureaucrats arbitrarily dictate what people can and can’t put into their bodies, but that violation pales in comparison to forcibly medicating millions against their will. Voluntary and informed conse…	FAKE
6784	Scientists Fascinated By Lake Under The Sea: Those Who Enter Never Come Out [Watch]	This underwater lake is actually helping scientists deal with a much bigger mystery. Credit: EVNautilus It may seem impossible, but scientists have discovered what can only be deemed as a lake under the sea. Dubbed the “Jacuzzi of Despair,” the brine-filled pool is deadly for the majority of creatures that dare enter it but is proving to be highly informational for those that are studying it. Loc…	FAKE
1610	Jeb Bush loses TV ad edge to Marco Rubio	Killing Obama administration rules, dismantling Obamacare and pushing through tax reform are on the early to-do list.	REAL
9508	Russia, India Discuss FGFA Advanced Fighter, Su-30MKI Upgrade	Get short URL 0 16 0 0 Indian and Russian defense delegations discussed joint defense projects and defense issues of mutual interest, in particular, the Sukhoi/HAL Fifth Generation Fighter Aircraft (FGFA) and the upgrade of the Sukhoi Su-30MKI fighter, the sources at the Indian Defense Ministry sources told Sputnik. NEW DELHI (Sputnik) — On Wednesday, the India-Russia intergovernmental commission…	FAKE
4107	Our real police/race problem: Diverse forces, white resentment, and America’s persistent divides	Yet the problems do remain “black and white” for reasons of economic exploitation and isolation that run deeper than race itself and that are gathering force, despite rising numbers of white/Asian and white/Hispanic marriages and of multiracial children, even in the families of police officers themselves. Unless we can face the reasons why more “diversity” in police ranks is a far-from-sufficient…	REAL
3474	The Supreme Court cannot hide on Obamacare	The Supreme Court, it would seem, did not want you to see what it was up to on Wednesday. The robed nine were hearing oral arguments in King v. Burwell , a legal effort by conservatives to dismantle Obamacare and probably the most politically charged case to appear before the high court since Bush v. Gore. But, as always, there was no video of the proceedings and, curiously, the court chose not t…	REAL
8197	BREAKING : TED CRUZ CALLS FOR SPECIAL PROSECUTOR TO INVESTIGATE HILLARY – TruthFeed	BREAKING : TED CRUZ CALLS FOR SPECIAL PROSECUTOR TO INVESTIGATE HILLARY BREAKING : TED CRUZ CALLS FOR SPECIAL PROSECUTOR TO INVESTIGATE HILLARY Breaking News By Amy Moreno November 3, 2016 The Trump train is peaking at the perfect time. Donald Trump is leading in most polls, and gaining in key BLUE states, like Michigan, where he is within one point of Crooked Hillary. Clinton is plagued by endle…	FAKE
1181	Poll: Hillary Clinton, Bernie Sanders both top Trump	Washington (CNN) Both of the remaining Democratic candidates for president easily top Republican front-runner Donald Trump in hypothetical general election match-ups, according to a new CNN/ORC Poll . But Hillary Clinton , who is well ahead in the Democratic race for the presidency, would likely face a stronger challenge should Florida Sen. Marco Rubio or Texas Sen. Ted Cruz capture the Republica…	REAL
624	Donald Trump revokes Washington Post press access (+video)	U.S. Republican presidential candidate Donald Trump delivers a campaign speech about national security in Manchester, New Hampshire, U.S. June 13, 2016. Donald Trump says his presidential campaign is revoking The Washington Post’s press credentials, and the Post isn’t the first major news outlet to be barred from Trump’s rallies and events. Trump previously banned Politico, BuzzFeed News, The Huf…	REAL
5575	The Real Reason Obamacare is Coming Unglued	The Real Reason Obamacare is Coming Unglued by IWB · October 27, 2016 Tweet The days of $20 doctor house calls and affordable hospitals stays for the uninsured are long gone. Chalk it up to government involvement in healthcare. Now we learn that “Obamacare” premiums will sharply rise in 2017. Prepare for what’s next.	FAKE
2042	How Jeb Bush can avoid being the Jon Huntsman of 2016	It seems increasingly likely that Jeb Bush will run for president. (Even his son is talking up the prospects.) What remains to be seen is whether Jeb Bush can actually win. A lot of GOP establishment types are excited about a Bush candidacy. But don't expect the grassroots to eagerly embrace a former Florida governor who has made a habit of moderately breaking from conservative orthodoxy on big i…	REAL
8114	Revived Clinton Email Scandal Killed By A Slew Of New Facts In Record Time	The revived Hillary Clinton email investigation story that gave Republicans some brief hope has been killed by a slew of new facts. Devastating point number one to Republicans. The emails aren’t about Clinton withholding, receiving, or sending emails: Pete Williams has sources saying not about Clinton world w/holding emails. Not about Podesta emails. Not emails from Clinton. — Sam Stein (@samstei…	FAKE
10246	Iraq’s Skies Darken as Islamic State Torches Oil	Iraq’s Skies Darken as Islamic State Torches Oil Posted on Oct 28, 2016 By Kieran Cooke / Climate News Network Photo: Kuwait, 1991. Today, the Islamic State copies Saddam Hussein, threatening Iraq’s environment with oil blazes. (Lt. Steve Gozzo USN via Wikimedia Commons) LONDON—Even at the height of the day, the skies in many parts of northern Iraq are dark as ISIS torches oil wells and oil-fille…	FAKE
9029	New Yorkers fight to overturn ballot selfie ban	New Yorkers fight to overturn ballot selfie ban New Yorkers fight to overturn ballot selfie ban By 0 119 New York voters are suing the state, arguing it is unconstitutional to ban them from showing their completed ballots to others via social media. The ballot selfie ban is becoming a hot topic this election, affecting even celebrities like Justin Timberlake. The three New Yorkers – Eve Silber, R…	FAKE
1680	Poll finds Ben Carson knocks Donald Trump from top spot nationally	For the first time in months, a national poll shows Donald Trump is not leading the Republican 2016 primary race, and instead has Ben Carson in first place. Carson won the support of 26% of Republican primary voters, compared to 22% who are backing Trump, according to CBS News/New York Times . Though within the poll's margin of error, it marks the first time since the billionaire businessman's do…	REAL
2874	“I’m glad that he won”: The surprising Palestinian reaction to Netanyahu’s win	But Benjamin Netanyahu’s reelection was regarded with apathy by many Palestinians in the West Bank, and some even welcomed the news – albeit as the best of several bad options. “Under Netanyahu things will deteriorate. But if it can’t get any better, it might as well get worse,” Ahmad, who declined to give his full name, told Salon. His customers, browsing for phone accessories in central Ramalla…	REAL
6448	George W. Bush’s Ethics Lawyer Files Complaint Against FBI Director James Comey	Richard W. Painter wrote in a New York Times an op-ed: The F.B.I.’s job is to investigate, not to influence the outcome of an election. Such acts could also be prohibited under the Hatch Act, which bars the use of an official position to influence an election. That is why the F.B.I. presumably would keep those aspects of an investigation confidential until after the election. The usual penalty fo…	FAKE
8294	Netflix Ceo: TV’s Future includes Hallucination Pills	Netflix Ceo: TV’s Future includes Hallucination Pills 10/27/2016 INDEPENDENT The future of TV might everyone taking hallucinogenic drugs, according to the head of Netflix. The threats to the streaming TV company might not be Amazon or other streaming services, but instead “pharmacological” ways of entertaining people, Reed Hastings has said. And just as films and TV shows are a supposedly improve…	FAKE
5244	Ernst to Trump: Stop with the name-calling	"If I have an opportunity I would tell him to just focus, focus on policy," Ernst told CNN. Ernst was speaking at the "Roast & Ride" event in Des Moines, Iowa, that she hosted. Trump later addressed the audience; he did not address Ernst's remarks. "Hillary Clinton has given us so much to talk about really in the email scandal and her policies overseas. Really, she has a record of failure. Let's …	REAL
7338	Comment on Elections 2012-16 by BeamMeUpScotty	#CRUX NCA REF 1122930JG AIFL IPR TO USA FEC INSPECTOR GENERAL LA MCFARLAND DL 1 PAGE 25 OCTOBER 2016 2344 QUESTIONS TO BE PUT TO USA FEDERAL ELECTION COMMISSION INSPECTOR GENERAL MS LYNNE A MCFARLAND DL Following the public disclosure of vote rigging in the U.K. at the General Election in 2015 by Applied I F Limited on the sleazeexpo.wordpress.com Blog and repeated on the wirralinittogether.wordp…	FAKE
5926	After Debate Duke Says USA becoming Banana Republic	After Debate Duke Says USA becoming Banana Republic November 3, 2016 at 9:27 am After Debate Duke Says USA becoming Banana Republic This is what the viewing audience thought about who won the debate!	FAKE
5914	NOW FIVE FBI FIELD OFFICES ARE PROBING CLINTON CHARITY, ADDING FUEL TO THE FIRE	Home › POLITICS › NOW FIVE FBI FIELD OFFICES ARE PROBING CLINTON CHARITY, ADDING FUEL TO THE FIRE NOW FIVE FBI FIELD OFFICES ARE PROBING CLINTON CHARITY, ADDING FUEL TO THE FIRE 4 SHARES [10/31/16] FBI field offices in New York, Los Angeles, Washington, D.C. and Little Rock, Ark., are investigating the Clinton Foundation concerning allegations of pay-to-play financial and political corruption, ac…	FAKE
3888	White House: GOP Has Failed to Put ‘Points on the Board’	Republicans have controlled Congress for a little more than two months now, but a top White House official says GOP lawmakers so far have failed to put any “points on the board” and that the president is driving the debate in Washington. As House and Senate Republicans prepare to lay out their budget priorities this week, senior White House adviser Brian Deese offered a blunt assessment of the po…	REAL
763	The Daily 202: The presidency is Hillary Clinton’s to lose. Here are 12 ways she could lose it.	The elites in Washington almost uniformly believe Hillary Clinton will be elected president in November. The conventional wisdom underlying coverage of 2016 is that Donald Trump will go down in flames and probably take the Republican Senate with him. The presumptive GOP nominee has a well-documented history of misogyny, xenophobia and demagoguery. He has alienated women, Hispanics, Muslims, Afric…	REAL
739	Do Democrats Want What Bernie Wants, Or Just What Bernie Has?	Do Democrats Want What Bernie Wants, Or Just What Bernie Has? For some weeks now, as Bernie Sanders has extended his remarkable and improbable run as a presidential candidate, people have been asking: "What does Bernie want?" That question is a distant echo of "What does Jesse want?" a relic of the 1988 runner-up candidacy of Jesse Jackson, another "outsider" challenger with a dedicated hardcore …	REAL
9961	Podesta wiki leaks...We prefer Muslims over Christians....	Podesta wiki leaks...We prefer Muslims over Christians.... Will the MSM report thIsUser ID: 73227186 Re: Podesta wiki leaks...We prefer Muslims over Christians.... Page 1 10/22/16 5 10/22/16 8 Mail with questions or comments about this site. "Godlike Productions" & "GLP" are registered trademarks of Zero Point Ltd. Godlike™ Website Design Copyright © 1999 - 2015 Godlikeproductions.com Page genera…	FAKE
1338	Critics Pounce on Madeleine Albright’s Exhortation to Women to Back Clinton	CONCORD, N.H. – Former Secretary of State Madeleine Albright offered a warning to young women who aren’t inclined to elect the first female president. “Just remember,” Ms. Albright told the crowd at a get-out-the-vote rally for Mrs. Clinton’s campaign. “There’s a special place in hell for women who don’t help each other.” The familiar phrase was […]	REAL
5258	Clinton doubles down on disputed claim FBI found her email remarks 'truthful'	Hillary Clinton has doubled down on her assertion that the FBI declared her public remarks on her email scandal “consistent and truthful,” despite independent fact-checkers concluding otherwise. “And as the FBI said, everything that I’ve said publicly has been consistent and truthful with what I’ve told [the FBI],” Clinton said Wednesday in an interview with Brandon Rittiman of KUSA News. Washing…	REAL
4053	How the Clintons’ Haiti development plans succeed — and disappoint	Deep in the Haitian countryside, peanut farmer Wismith Moricette epitomizes the success of Bill and Hillary Rodham Clinton’s charitable work: Through an innovative program backed by the Clintons, the 23-year-old has doubled the yield from his one-acre plot. Along with all those peanuts, Moricette said, have come visions of a brighter future for his wife and young son. Fifty miles away on Haiti’s …	REAL
2678	Of Course Facebook Is Biased. Its Real Problem Is That It Won’t Admit It.	Facebook must have thought the online news game was pretty easy. Two years ago, it plucked a small team of about a dozen bright, hungry twentysomethings fresh out of journalism school or entry-level reporting jobs. It stuck them in a basement, paid them contractor wages, and put them to work selecting and briefly summarizing the day’s top news stories and linking to the news sites that covered th…	REAL
3495	Tax Calculator: The federal debt	The federal government must make regular interest payments on the money it has borrowed to finance past deficits – that is, on the national debt held by the public. The Congressional Budget Office has estimated that the federal government’s net interest payments on that debt will total $229 billion in the 2015 fiscal year. Working Americans end up having to foot that very large bill to varying de…	REAL
4930	Trump and advisers remain split on how far to move toward the middle	Ten days after he appointed new campaign leadership, Donald Trump and many of his closest aides and allies remain divided on whether to adopt more mainstream stances or stick with the hard-line conservative positions at the core of his candidacy, according to people involved in the discussions. Trump has been flooded with conflicting advice about where to land, with the tensions vividly illustrat…	REAL
4904	Clinton in the final stretch: winning over anti-Trump contingent may be best play	Hillary Clinton’s summer ends abruptly on Monday. For several weeks, the presidential frontrunner has toured the homes of America’s rich and famous, hosted by Justin Timberlake, welcomed by Magic Johnson and serenaded by Jimmy Buffett, Jon Bon Jovi and Paul McCartney. It all helped swell Democratic coffers by a record $143m in August, crucial ammunition for the 64 days of TV advertising left betw…	REAL
6391	Australian taxpayers charged over $88 million for donation to corrupt Clinton Foundation	Australian taxpayers charged over $88 million for donation to corrupt Clinton Foundation October 31, 2016 Google + They both love to play the gender card, turning their immense privilege into victim status and ­dividing the electorate by sex. Thus, Gillard nobbled Tony ­Abbott with her fabled misogyny speech and Clinton’s machine manages to drown out every Wikileaks embarrassment with a new Donal…	FAKE
3146	Vatican Ends Scrutiny Of U.S. Nuns	Updated at 10:04 a.m. ET The Vatican has announced an end to an overhaul of the Leadership Conference of Women Religious — an abrupt conclusion to a five-year doctrinal overhaul of the main umbrella group for nuns in the U.S. that began in 2012. The Vatican said Thursday that it has accepted a report on the overhaul of the LCWR "marking the conclusion of the Doctrinal Assessment" of the umbrella …	REAL
4489	How Clinton’s email scandal took root	Hillary Clinton’s email problems began in her first days as secretary of state. She insisted on using her personal BlackBerry for all her email communications, but she wasn’t allowed to take the device into her seventh-floor suite of offices, a secure space known as Mahogany Row. For Clinton, this was frustrating. As a political heavyweight and chief of the nation’s diplomatic corps, she needed t…	REAL
9521	Jews ‘blamed for Holocaust’ at House of Lords event	Jews ‘blamed for Holocaust’ at House of Lords event Jews ‘blamed for Holocaust’ at House of Lords event By 0 60 Israel has condemned a “shameful” event hosted by the British House of Lords in which Jews were blamed for the Holocaust and Israel was compared to Islamic State (IS, formerly ISIS/ISIL). The session marked the launch of the Balfour Apology Campaign ahead of the Balfour Declaration cent…	FAKE
4454	The Disappearing Middle: Electorate Way Less Moderate Than Past Primaries	The Disappearing Middle: Electorate Way Less Moderate Than Past Primaries One of the biggest stories of the election cycle is turnout (as we've reported a few times now): Republican turnout has spiked far beyond 2012 levels, and Democratic turnout has fallen off after the party's mammoth 2008. The tone and the turnout are vastly different between Republicans and Democrats this year, but oddly eno…	REAL
4708	Hannity: WikiLeaks Has Proven That "Everything The Conspiracy Theorists Said" Was True	Radio host Sean Hannity said on his show Wednesday that the latest revelations about Hillary Clinton's campaign from WikiLeaks prove that "everything that conspiracy theorists have said over the years" is true. His examples: -- "Hillary knew that Saudi Arabia and Qatar were funding ISIS." -- "Hillary Clinton’s dream of a hemispheric common market; open trade and open borders." -- "Left wing activ…	REAL
9340	Russia successfully tests its first-ever hypersonic weapon	Print version Font Size The hypersonic aircraft , known as "article 4202" or "15U71" was successfully tested on October 25 for the first time. All avionics and electronic systems, as well as the control system of the vehicle are entirely of Russian production.The weapon is capable of speeding up to 15 Max, or 7 km/sec. The vehicle was designed to be installed at prospective intercontinental balli…	FAKE
8145	The Hulk Actor Mark Ruffalo Has Joined Standing Rock to Protest DAPL	. The Hulk Actor Mark Ruffalo Has Joined Standing Rock to Protest DAPL Mark Ruffalo has graced our screens for years. Starring in movies such as Shutter Island, Zodiac and... Print Email http://humansarefree.com/2016/11/the-hulk-actor-mark-ruffalo-has-joined.html Mark Ruffalo has graced our screens for years. Starring in movies such as Shutter Island, Zodiac and The Avengers as The Hulk, the Holl…	FAKE
1461	AP FACT CHECK: The Republican debaters and the facts	Ben Carson pitched a tax plan with numbers that didn't add up. Donald Trump boasted that he's paying his own way in the campaign, but he isn't. Chris Christie accused the government of stealing Social Security money that it has actually borrowed -- and has been paying back with interest. Even the price of hamburger got a bad rap in the latest Republican presidential debate, thanks to Ted Cruz. A …	REAL
440	Why the drop in income inequality?	Even as it rises in many countries, income inequality has fallen worldwide, a result of pro-poor trends in places from Africa to China. A better focus on growth, innovation, and greater opportunities can help countries close the income gap. For many in the US and elsewhere, it has become easy to see red or feel blue about income inequality. The Panama Papers revelations about hidden riches feeds …	REAL
7844	Walmart Goes Against The Grain Of Obama’s America With New Thanksgiving Ad	0 comments Families united in prayer on Thanksgiving Day. Prayer alone is not what comes to mind when you think of Obama’s America where we are told to leave God at home and out of our pledge. There has never been a more crucial time to look to God, as our nation is being divided and torn apart by the selfish greed of a corrupt society with leaders that lead from behind, and hide their dark secre…	FAKE
3851	Senate Makes History By Confirming Loretta Lynch As U.S. Attorney General	WASHINGTON -- Loretta Lynch was confirmed as U.S. attorney general on Thursday after months of GOP delays, making history by becoming the first African-American woman to hold the post. Lynch was confirmed in the Senate 56 to 43. All Democrats voted for her, along with 10 Republicans: Kelly Ayotte (N.H.), Thad Cochran (Miss.), Susan Collins (Maine), Jeff Flake (Ariz.), Lindsey Graham (S.C.), Orrin…	REAL
334	Manhunt for escaped killers expands to Vermont	(CNN) A pair of convicted killers who escaped from an upstate New York prison may have headed across the border to Vermont, fearing the pressure of an intense manhunt in the neighboring state, authorities said Wednesday. New York State Police Superintendent Joseph D'Amico said authorities are looking "behind every tree, under every rock and inside every structure" for fugitives Richard Matt, 48, …	REAL
7928	The Path To Total Dictatorship: America’s “Shadow Government” And Its Silent Coup	By John W. Whitehead “Today the path to total dictatorship in the U.S. can be laid by strictly legal means, unseen and unheard by Congress, the President, or the people . Outwardly we have a Constitutional government. We have operating within our government and political system … a well-organized political-action group in this country, determined to destroy our Constitution and establish a one-pa…	FAKE
9168	To the Youth a Day After the Election: Another World Is Possible	By Tai Amri Spann-Wilson / 400yearsinbabylon.blogspot.com Dear Youth, On this day after the election, many are asking themselves how this could have happened. Regardless of who anyone close to you voted for, and regardless of how you yourself might vote, in a democratic country, the questions still remain: How could so few be allowed to vote? Why do so few who are eligible vote? How can we call o…	FAKE
6455	Physical Gold Demand and Fear	Physical Gold Demand and Fear Posted on Home » Silver » Silver News » Physical Gold Demand and Fear These two factors are clearly in play today as the metals move higher in a surge we’ve been expecting since late last week. However, these gains might just as quickly be reversed so there are a few indicators you’d better be watching… From Craig Hemke, TFMetals : As mentioned in the title of this p…	FAKE
3767	Protester charged with shooting officers in Ferguson	A 20-year-old protester has been charged with shooting two police officers in Ferguson, Mo., last week, authorities said Sunday. County Prosecuting Attorney Robert McCulloch said Jeffrey Williams was charged with two counts of assault in the first degree, one count of firing a weapon from a vehicle and three counts of armed criminal action. McCulloch said Williams admitted firing the shots but sa…	REAL
6135	Comment on U.S. war with Iran has already begun by جنگ ارزی آمریکا علیه ایران / مورد مطالعاتی سال 1390 - کدآمایی	Posted on January 23, 2012 by Dr. Eowyn | 10 Comments While we were transfixed and distracted by the Newt vs. Mitt drama in South Carolina, Obama has quietly begun war with Iran — without informing the American people (or Congress?). This is the startling assertion made by James Rickards in an interview on January 13 with King World News. Rickards is a Senior Managing Director of Tangent Capital …	FAKE
5215	It’s not the ‘locker-room’ talk. It’s the ‘lock her up’ talk.	The second presidential debate — bloody, muddy and raucous — was just enough to save Donald Trump’s campaign from extinction, but not enough to restore his chances of winning, barring an act of God (a medical calamity) or of Putin (a cosmically incriminating WikiLeak). That Trump crashed because of a sex-talk tape is odd. It should have been a surprise to no one. His views on women have been on o…	REAL
5207	GOP braces for Trump loss, roiled by refusal to accept election results	A wave of apprehension and anguish swept the Republican Party on Thursday, with many GOP leaders alarmed by Donald Trump’s refusal to accept the outcome of the election and concluding that it is probably too late to salvage his flailing presidential campaign. As the Republican nominee reeled from a turbulent performance in the final debate here in Las Vegas, his party’s embattled senators and Hou…	REAL
10021	If You Have One Of These Old VHS Tapes It May Be Worth Over $1000	posted by Eddie Got VHS tapes collecting dust on a shelf somewhere? Maybe you already reclaimed the space and they’re sitting in an attic long-forgotten. Hopefully you didn’t throw them out, though, as it turns out there might be quite the market for some old tapes. Modern directorial practice for movie releases and re-releases tends to include adding or editing the film from the theatrical versi…	FAKE
5035	Obama: Trump is ‘unfit to serve as president’	President Obama on Tuesday escalated his criticism of Donald Trump, calling him “unfit to serve as president,” as the Republican presidential nominee faced censure from members of both parties for disparaging the parents of a fallen army captain. “The notion that he would attack a Gold Star family that made such extraordinary sacrifices on behalf of our country, the fact that he doesn’t appear to…	REAL
3103	Pope Francis met Kim Davis: why it matters in fight over religious freedom (+video)	The decision by Pope Francis to give his personal blessing – and a rosary – to Rowan County clerk Kim Davis thrust the pontiff into one of America’s most volatile cultural battles. In his meeting with controversial county clerk Kim Davis last Thursday, Pope Francis reportedly told Ms. Davis to “stand strong” as she stands up for her religious beliefs in rural Kentucky. The meeting between the pon…	REAL
6775	Study: Phytochemical Found In Broccoli And Cauliflower Attacks Prostate Cancer Cells	in: Natural Medicine We all know that it’s important to eat our vegetables. At least, that’s what most of us have heard since we were kids. What our mother’s told us as when we were young, our doctors tell us as we get older. Sometimes though, it helps to have a more specific reason than high cholesterol, or even a motherly “because I said so.” Especially for people who aren’t big fans of eating …	FAKE
8263	David Duke wins Louisiana Senate Debate in Landslide despite BLM Riots	The liberal media is going bat$hit crazy over David Duke participating in Louisiana senate debate. BLM holds massive riot, attack police officers and damage their cars. David Duke is a former Imperial grand dragon, wizard, sorcerer, magician cyclops of the knights of KKK and whatever you want to call him but what the bat$hit media is always conveniently forgetting to mention about him is that he …	FAKE
1376	Paris Tragedy Could Shake Up 2016 Race	The terrorist attacks in Paris could shake up the 2016 presidential race, reminding voters of the high stakes and potentially boosting candidates who put their governing experience front and center. During much of the campaign, voters have swooned over candidates who trumpet their nonpolitical résumés. Celebrity businessman Donald Trump and retired neurosurgeon Ben Carson have led the Republican …	REAL
6494	Hillary Clinton Is Now Radioactive – SoT #122	Financial Markets Clinton Foundation , Hillary emails , Huma Abedin , Jim Comey , Weiner laptop admin Pride goeth before destruction, and an haughty spirit before a fall (King James Bible). Throughout recorded history, hubris has been the Achilles’ Heel of political despots. Hillary Clinton and her political crime machine has been operating above the law for decades, stretching back at least to w…	FAKE
1510	2016's first GOP debate: Six things to look for in Charleston	Programming Alert:Tune in to the FOX Business Network's GOP Debate on Thursday, January 14, beginning at 6 P.M. ET The good people of Charleston, South Carolina, divide themselves into two groups – SOBS (folks living south of Broad Street) and SNOBS (those on the northern side). Worse things have been said of the current crop of presidential hopefuls, nearly all of whom invade the Holy City the n…	REAL
356	Black Hawk crashes off Florida; human remains found	(CNN) Thick fog forced authorities to suspend the air search Wednesday for seven Marines and four Army aircrew, feared dead after their Black Hawk helicopter crashed into waters off the Florida Panhandle. The helicopter was first reported missing at about 8:30 p.m. (9:30 p.m. ET) Tuesday. Hours later, searchers found debris around Okaloosa Island near Eglin Air Force Base, base spokesman Andy Bou…	REAL
8521	VIDEO: Creepy Clown Gets Pistol-Whipped!	A prankster in Stockton, California is not laughing after an attempt to scare people in a creepy clown costume ended with a man pulling out his pistol and striking him on the side of his head. Sadiq Mohammad, 20, decided that clowning around in Stockton attempting to scare unsuspecting people was a good idea. He is a professional prankster who runs an entertainment website called Hoodclips, which…	FAKE
5722	THE VISION THING 16 : Information	The Vision Thing By Paul Edwards That this election is an abysmal disgrace is nationally acknowledged; that it is absolutely unique is not, although its undeniable. Never before has virtually the entire mainstream media avidly, emphatically endorsed one Presidential candidate while furiously, contemptuously vilifying the other. Never has a sitting President joined in general denunciation of a ca…	FAKE
2683	Drudge, Koch, Soros, Bezos: These 4 non-politicians will determine the next president	They’re approximately 20 percent accurate. While this list would have held water prior to the Supreme Court’s 2010 decision in Citizens United v. FEC, The Hill places undue value on social media. “Twitter, Snapchat and other social media tools are also playing a role in the race,” the story argues for Zuckerberg’s influence, “but they do not have the reach of Facebook.” If “likes, posts, comments…	REAL
8340	The Other Way of Knowing	By Lilian Na’ia Alessa / culturalsurvival.org Western science and Indigenous worldviews are often seen as incompatible, with the Indigenous view usually being far less valued by society at large. But an inside look at Indigenous ways of knowing shows that they offer unique and dependable insights, in precisely the areas where Western science is often weakest. I grew up in a family where Bible stu…	FAKE
4020	Obama and Putin outline competing visions on Syria	President Obama and Russian President Vladimir Putin laid out sharply competing visions Monday about how to tackle the ongoing conflicts in Syria and elsewhere in the Middle East, with each blaming the other for the region’s turmoil even as they signaled a willingness to address it together. In speeches to the U.N. General Assembly less than two hours apart, each leader said he embraced a foreign…	REAL
7006	Comment on Police Officer’s Wife Caught Faking a Robbery In a Scheme To Frame Black Lives Matter by The Cat's Vagina (Nasty Woman)	Home / Blue Privilege / Police Officer’s Wife Caught Faking a Robbery In a Scheme To Frame Black Lives Matter Police Officer’s Wife Caught Faking a Robbery In a Scheme To Frame Black Lives Matter The Free Thought Project October 30, 2016 1 Comment ( RT ) A Boston police officer’s wife has been charged with faking a robbery which she attempted to frame the Black Lives Matter Movement for. Maria Da…	FAKE
3226	Is the GOP losing Walmart?	(CNN) As goes Walmart , so goes the nation? Everyone from Apple CEO Tim Cook to the head of the NCAA slammed religious freedom laws being considered in several states this week, warning that they would open the door to discrimination against gay and lesbian customers. But it was the opposition from Walmart, the ubiquitous retailer that dots the American landscape, that perhaps resonated most deep…	REAL
6287	Supreme Court Decides to Weigh in On Transgender Rights	By Adalia Woodbury on Sun, Oct 30th, 2016 at 11:31 pm On Friday, the Supreme Court decided to weigh in on transgender rights in the case of Gloucester County School Board vs. G.G. This gives the right wing another chance to take civil rights away from people they don’t like. Plain and simple. Share on Twitter Print This Post On Friday, the Supreme Court decided to weigh in on transgender rights i…	FAKE
7119	If Hillary Clinton Is Charged With Obstruction Of Justice She Could Go To Prison For 20 Years	Archives Michael On Television If Hillary Clinton Is Charged With Obstruction Of Justice She Could Go To Prison For 20 Years By Michael Snyder, on October 30th, 2016 In the world of politics, the cover-up is often worse than the original crime. It was his role in the Watergate cover-up that took down Richard Nixon, and now Hillary Clinton’s cover-up of her email scandal could send her to prison f…	FAKE
3375	'Top secret' emails on Clinton server discussed drone program, may reference classified info	The two emails on Hillary Rodham Clinton's private server that an auditor deemed "top secret" include a discussion of a news article detailing a U.S. drone operation and a separate conversation that could point back to highly classified material in an improper manner or merely reflect information collected independently, U.S. officials who have reviewed the correspondence told The Associated Pres…	REAL
3106	Miracles Man: Metaxas Vs. Closed Minds And A Closed Universe	Last Christmas, Christian apologist, Eric Metaxas published an article in the opinion section of the Wall Street Journal about a ‘miracle’, or perhaps I should say 'the miracle’ -- the origin of the universe. That article, Science Increasingly Makes the Case for God went on to become, if not quite a miracle, at least a sort of wonder. It was shared via email and social media more than any other o…	REAL
6804	Obamacare Premiums Spike an Average of 25%!	Print Some worrisome news is breaking across the nation where most Americans are now preparing to deal with a major spike in their already astronomical healthcare costs. The AP is reporting that healthcare premiums are about to rise an average of 25% across the country, even as many American families are already struggling to pay their current premiums. Premiums will go up sharply next year under…	FAKE
5352	Collective Consciousness – The Individual is Gone	Waking Times “In the middle of all the brain-research going on, from one end of the planet to the other, there is the assumption that the individual doesn’t really exist. He’s a fiction. There is only the motion of particles in the brain. Therefore, nothing is inviolate, nothing is protected. Make the brain do A, make it do B; it doesn’t matter. What matters is harmonizing these tiny particles, i…	FAKE
2339	Obama on gun control: His emotional evolution	But on one issue -- guns -- President Barack Obama lets the public mask slip, revealing the ire boiling within. Before the cameras, moved by the massacres of innocents that have punctuated his presidency, Obama has wept, his voice has cracked, he's visibly shaken with frustration, he's lashed out at lawmakers he sees as cowards and even led a congregation in "Amazing Grace." On Tuesday, as he fac…	REAL
7771	What Scientists Found Inside This 800-Year-Old Pot... Is Changing History!	Share on Facebook In 2008, on a dig in the First Nation’s Menominee Reservation in Wisconsin, archaeologists made a small but stunning discovery: a tiny clay pot. Though it might not have seemed very impressive at first glimpse, this little piece of pottery was determined to be about 800 years old. And inside that pot? Something that changes how we're looking at extinction, preservation, and food…	FAKE
2422	The Clock Is Ticking And Republicans Still Have No Serious Obamacare Alternative	Republicans keep saying they’ll be ready to act if the Supreme Court upholds the big legal challenge to Obamacare, thereby wiping out financial assistance for millions of people in two-thirds of the states. With the clock ticking down to a ruling, it’s gotten awfully hard to take the GOP’s vows seriously. Most experts expect the court to rule on King v. Burwell, as the case is known, on or around…	REAL
1597	Trump treads on tradition in New Hampshire	Killing Obama administration rules, dismantling Obamacare and pushing through tax reform are on the early to-do list.	REAL
4261	GOP presidential candidates hammer on 'top secret' Clinton emails in final days before Iowa Caucus	The Republican presidential candidates are seizing on the “top secret” Hillary Clinton emails in the final weekend before the Iowa Caucus, trying to slow their top Democratic rival by arguing her mishandling of the messages makes her unfit to be president. “Hillary Clinton is a major national security risk. Not presidential material!” GOP frontrunner Donald Trump tweeted after the State Departmen…	REAL
2640	Cleveland, Justice Department Reach Policing Deal	Cleveland has reached a settlement with the Department of Justice over a pattern of excessive force and civil rights violations by its police department, and it could be announced as soon as Tuesday, a senior federal law enforcement official said. The official, who wasn't authorized to speak publicly about the settlement before the formal announcement, spoke Monday on the condition of anonymity. …	REAL
10454	Physicists Say Consciousness Should Be Considered A State of Matter: The “Non Physical” Is Real	advertisement - learn more It’s been more than one hundred years since Max Planck, the theoretical physicist who originated quantum theory, which won him the Nobel Prize in Physics, said that he regards “consciousness as fundamental,” that he regards “matter as a derivative from consciousness,” and that “everything we talk about, everything that we regard as existing, postulates consciousness.” H…	FAKE
4477	A GOP Weekend, Courtesy Of The Koch Network And Citizens United	A GOP Weekend, Courtesy Of The Koch Network And Citizens United Republican presidential hopefuls are turning out this weekend for two big events, but just one of them, Texas Sen. Ted Cruz, plans to be at both. Cruz is among seven possible contenders who spoke Saturday at the Iowa Freedom Summit, co-sponsored by Rep. Steve King, R-Iowa, and the group Citizens United. Sunday night, Cruz is schedule…	REAL
5184	Juan Williams: My bets on Trump, Clinton vice presidential picks	Editor's note: The following column originally appeared in The Hill newspaper and on The Hill.com. For more, click here. I’m not one to gossip but… There is a flood of early talk in political circles about who will get the vice presidential nods from Donald Trump and Hillary Clinton. The strategy for picking a running mate this year is wildly different from anything seen before. The textbook on p…	REAL
4648	How Trump And Clinton Are Framing Their Closing Arguments	How Trump And Clinton Are Framing Their Closing Arguments With less than two weeks to go before Election Day, Donald Trump and Hillary Clinton have each framed a closing argument to voters. Each is also focusing on battleground states in ways that reveal different paths to victory — earning 270 electoral votes on election night. (You can read more about the state of play here.) Here, we lay out w…	REAL
3144	Scott Walker and questioning Obama’s faith	When Scott Walker pronounced himself agnostic about President Obama’s patriotism and Christian faith, it must have seemed like a clever formulation. “I’ve never asked him, so I don’t know,” he said. And about Obama’s Christianity: “I’ve never asked him that.” Walker quickly found his pitch unequal to the presidential big leagues. His argument can’t be generalized into a rule. I have never met Bil…	REAL
1784	What Is Hillary’s Greatest Accomplishment?	“If you want to stump a Democrat, ask them to name an accomplishment of Hillary Clinton,” Carly Fiorina quipped at Wednesday’s Republican debate. The line got hearty applause—but it also cut to the core of one of the defining lines of attacks against the former first lady and Democratic presidential frontrunner. After nearly forty years in public life, what exactly has she accomplished? It’s a qu…	REAL
9814	Iranians Spend $2.1b on Beauty Products Annually, 3 Times more than Their European Counterparts	11 Shares 1 9 0 1 Iranians spend 4.5% of their annual earnings on beauty products, three times more than their European counterparts, as per official statistics. The Germans spend 1.5% and the French and British 1.7% of their income every year on cosmetics. According to data from the Iranian Association of Cosmetics, Toiletries and Perfumery Importers, Iran accounts for $2.1 billion of the Middle…	FAKE
800	Sanders, Trump easily win West Virginia primary; Trump picks up Nebraska too	Sen. Bernie Sanders of Vermont easily won the Democratic primary in West Virginia on Tuesday, the first of a string of potentially strong showings this month that may drag out, but not block, front-runner Hillary Clinton’s march toward the Democratic nomination. Additionally, Donald Trump won Republican primaries in West Virginia and Nebraska — virtually foregone conclusions given that he was the…	REAL
1518	Clinton, Sanders to Face Off in 1st Democrat Debate	LAS VEGAS  The Democratic presidential candidates are holding their first debate Tuesday night in Las Vegas. It marks the first time frontrunner Hillary Clinton and her main challenger so far  socialist Sen. Bernie Sanders, I-Vt.  will appear on the same stage in this campaign, along with the other three candidates. This campaign was expected to be a cakewalk for the former first lady, but it …	REAL
6429	#InNorthDakota ~~ PALESTINIANS STAND WITH THE SIOUX	#InNorthDakota ~~ PALESTINIANS STAND WITH THE SIOUX October 26, 2016 Palestinians know too well the threat to their own water supply …. As Native communities face an ongoing genocide and continue to resist the imperialist settler-colonial regime of the United States, Palestinians are too experiencing a genocide and ethnocide within our homelands from the settler-colonial state of Israel.” Image b…	FAKE
3938	Human remains suggest explosion brought down EgyptAir plane, forensics official says	Human remains recovered from the crash site of EgyptAir Flight 804 showed burn marks and were "very tiny," suggesting an explosion brought down the plane, a senior Egyptian forensics official told the Associated Press Tuesday. Meanwhile, a U.S. official briefed on the latest intelligence told Fox News, "All signs continue to point to terrorism." The official who spoke to the AP claimed he persona…	REAL
3638	US officials scanning terror databases in search for Paris attack suspects	U.S. counterterrorism officials are reviewing databases of known terror suspects and other materials after the deadly Paris shooting Wednesday morning, as the Obama administration opened the door to increasing security in the U.S. in response. The terror attack on a satirical French publication known for lampooning Islam left at least 12 dead, and the attackers remain at large. U.S. officials alr…	REAL
6918	ISIS Declares It Will kill Palestinians “One By One”’, Yet Remains Quiet On Israel	Email ISIS has declared war on Palestine, threatening genocide against the Palestinian people, following the murder of Hamas’ senior commander Saber Siam on Sunday. ISIS militants said that Siam was killed due to the fact he was “a partner in a declared war against religion and against Muslims, working for the heretical government in Gaza”. Americans.org report: The attack was conducted by ISIS-a…	FAKE
9825	Hillary, The Political Scientist	Happy Birthday, Hillary. You were destined to great things. And you knew it. *** I am astounded . I graduated in political science from the University of Naples, the university of Saint Thomas Aquinas, Giambattista Vico, and Benedetto Croce, in something like the 750 th graduating class; I have tried to keep up with the field as much as I could, even though I have preferred to concentrate on econ…	FAKE
7713	BOOM! This Is How President Reagan Handled Protesters: "Negotiate? What is there to negotiate?" [Video] » 100percentfedUp.com	Copyright © 2016 100PercentFedUp.com, in association with Liberty Alliance | All rights reserved. Proudly built by WPDevelopers . STAY IN THE LOOP Sign up for our email newsletter to become a 100% Fed Up insider. Subscribe	FAKE
1829	Clinton Picks Up The First Major Labor Endorsement Of 2016	WASHINGTON -- Hillary Clinton picked up an early if not surprising endorsement on Saturday from one of the country's largest labor unions: the American Federation of Teachers. The executive council of the 1.6-million member AFT voted "overwhelmingly" in favor of backing the early frontrunner for the Democratic nomination, according to an announcement from the union. It marks the first endorsement…	REAL
6995	Links 11/12/16	What Does Trump’s Victory Mean For NATO? NPR. Charles flags the close, which is an unusually pointed admission of the basis of our imperialist project. Brexit Turkey is swiftly heading towards a regime of terror Bangkok Post (furzy) Trump Transition. I am trying, and hope you will help in comments, in pulling the noise out of the signal regarding what Trump will actually do when he becomes Presid…	FAKE
2845	Obama: Syria war unlikely to end during his presidency	Syrians wait near the Turkish border during clashes between ISIS and Kurdish armed groups in Kobani, Syria, on Thursday, June 25. The photo was taken in Sanliurfa, Turkey. ISIS militants disguised as Kurdish security forces infiltrated Kobani on Thursday and killed "many civilians," said a spokesman for the Kurds in Kobani. Residents examine a damaged mosque after an Iraqi Air Force bombing in th…	REAL
317	'Blue and Brave': Illinois town rallies around police as search for officer's killer goes on	Dozens of police officers searched without success overnight for three suspects who shot and killed a 30-year veteran of the Fox Lake, Ill. police force. Lt. Charles Joseph "Joe" Gliniewicz, 52, was shot at approximately 8 a.m. local time Tuesday after he radioed in to tell dispatchers he was chasing three men on foot in Fox Lake. Communication with him was lost soon after. Colleagues who respond…	REAL
3302	Senate Advances Bill To Approve Keystone Pipeline Despite Obama's Veto Threat	WASHINGTON -- The Senate advanced legislation Monday night to approve the Keystone XL pipeline, even though President Barack Obama has already said he would veto it. The Senate voted 63-32 to clear a procedural hurdle and begin debate on the bill. Ten Democrats and one independent, Angus King (Maine), voted with every Republican to move the bill forward. Those Democrats included Sens. Michael Ben…	REAL
9645	Comment on Indoor Gardening Made Easy: The Nutritower! by Indoor Gardening Made Easy: The Nutritower! – Collective EvolutionGardening Business News UK | Gardening Business News UK	Share on Facebook Share on Twitter I’ve always dreamed of having my own indoor garden so that I can be self-sufficient during winter, but I live in a tiny apartment and have no room for a hydroponic system… Or so I thought! Thanks to the NutriTower , this dream of mine is now possible! The NutriTower The NutriTower is a vertical hydroponic system specifically designed for indoor use. It is the fi…	FAKE
9251	US abstains from UN vote calling for end to Cuban embargo	US abstains from UN vote calling for end to Cuban embargo US abstains from UN vote calling for end to Cuban embargo By 0 94 The US government abstained from the UN vote on a resolution calling for an end to the US economic embargo against Cuba, for the first time in 24 years. The 193-member General Assembly adopted the resolution with 191 votes in favor on Wednesday. The only other abstention, be…	FAKE
8146	Young Turks Finds Out Why Trump Is About To Lose Utah For Republicans For First Time In Decades (VIDEO)	By Wes Williams Election 2016 , Politics , Videos October 27, 2016 Young Turks Finds Out Why Trump Is About To Lose Utah For Republicans For First Time In Decades (VIDEO) Google Pinterest Digg Linkedin Reddit Stumbleupon Print Delicious Pocket Tumblr Utah. It is one of, if not the most conservative states in the nation, largely thanks to the Church of Jesus Christ Of Latter Day Saints, aka the Mo…	FAKE
9722	Comment on Mayor de Blasio claims hot dog carts are causing global warming by Dr. Eowyn	Posted on October 28, 2016 by DCG | 2 Comments This guy is full of hot air. Via NY Post : The de Blasio administration is trying to limit the number of food trucks in the city by claiming that each hot-dog and kabob cart causes more pollution than a truck ride to Los Angeles. Deputy Health Commissioner Corinne Schiff made the claim at a City Council hearing Wednesday, in an apparent effort to sin…	FAKE
162	Momentum to bar Syrian refugees slows	Notable names include Ray Washburne (Commerce), a Dallas-based investor, is reported to be under consideration to lead the department.	REAL
151	New evidence that the legal immigration system discriminates against Latin Americans	People who don't believe that unauthorized immigrants in the US should be given legal status tend to emphasize that it would be unfair to immigrants who are in the US legally — because they deserve a reward for settling in the US "the right way." But what if the legal immigration process is itself unfair? A new study by researchers at MIT and Brown University suggest that might be what's going on…	REAL
6170	America Might Not Deserve Trump, But Dems and Hillary Deserved To Lose	Tweet Widget by BAR managing editor Bruce A. Dixon President Donald Trump? How did such a thing happen? A competent and purposeful Clinton campaign should have beaten Donald Trump. How did Hillary Clinton and one-percenter Democrats snatch defeat from the jaws of certain victory? America Might Not Deserve Trump, But Dems and Hillary Deserved To Lose by BAR managing editor Bruce A. Dixon It’s over…	FAKE
2714	Media turn blind eye to Hillary Clinton’s glaring mistakes	When Hillary Clinton can study up, work out her one-liners, figure out the best way to deflect questions and fence with inquisitors she does well. She thrives, therefore, in a debate or as a witness. She is the quintessential “A” student. No one will cram harder before the big exam than she. Left to her own devices, however, she is consistently her own worst enemy. Before she worked out her lines…	REAL
3327	State Department admits to deliberately cutting briefing footage on Iran deal	State Department spokesman John Kirby told reporters Wednesday that an unknown U.S. official made a request over the phone to delete several minutes of a December 2013 video of the exchange between reporters and a State Department spokeswoman. The State Department routinely posts on its site the briefing that it holds nearly every day with the diplomatic press corps. Kirby said the department tec…	REAL
4147	U.S. Economy Added 271,000 Jobs In October, Beating Expectations	In a jobs report that may influence the Federal Reserve's decision on interest rates, the Labor Department says that 271,000 jobs were added in October. The unemployment rate fell slightly to 5 percent, according to the report from the agency's Bureau of Labor Statistics. It's the biggest one-month jobs gain in all of 2015, according to Bloomberg News, which adds that the strong result is one of …	REAL
751	Hillary Clinton narrowly wins Kentucky, a state Bernie Sanders needed by huge margins	For weeks, Hillary Clinton has looked for the knockout blow that finally forces Bernie Sanders out of the Democratic primary. She may have gotten it tonight in Kentucky. Sanders has to start winning every state by a landslide victory to have even a mathematical chance of catching Clinton's nearly 300-delegate lead. Kentucky was called for Clinton as an "apparent winner" at around 9:30 pm by NBC a…	REAL
3993	No, it's not 'World War 3'	Timothy Stanley is a historian and columnist for Britain's Daily Telegraph. He is the author of the new book "Citizen Hollywood: How the Collaboration Between L.A. and D.C. Revolutionized American Politics." The opinions expressed in this commentary are solely those of the author. (CNN) Obama has called the Islamic State the "face of evil" but he's now under pressure from those who say he's not d…	REAL
3664	49 killed in shooting at Florida nightclub in possible act of Islamic terror	EDITOR'S NOTE: Orlando's mayor on Monday revised the death toll in the nightclub shooting to 49, from 50. The 50th body was identified as gunman Omar Mateen. A gunman who pledged allegiance to ISIS opened fire early Sunday morning in a packed Orlando nightclub, killing 50 people and wounding at least 53 more in the deadliest mass shooting in modern U.S. history. ISIS claimed responsibility for th…	REAL
5438	Just Another Day In the Life of the Clinton Crime Family	In the past 24 hours, some very stunning pieces of information have leaked out regarding the Clinton Crime Family. I am shocked about how pervasive the criminality is in what has been only a 24 hour news cycle. Assange’s Lawyers Are Dead There are two lawyers who represented WikiLeaks founder, Julian Assange, who died and their deaths were in very close proximity, only a Â mere month apart. Assan…	FAKE
6329	Muslims regularly use “Inshallah” (“God Willing” in Arabic) and nobody calls it ‘Christophobic’ hate speech…so why is “Deus Vult” (“God Willing” in Latin) graffiti being called ‘Islamophobic’ Crusader hate speech?	BNI Store Nov 5 2016 Muslims regularly use “Inshallah” (“God Willing” in Arabic) and nobody calls it ‘Christophobic’ hate speech…so why is “Deus Vult” (“God Willing” in Latin) graffiti being called ‘Islamophobic’ Crusader hate speech? At the newly sharia-compliant University of Southern Maine, moronic school officials say “Deus Vult” Graffiti of Crusades’ rallying cry is being referred to the sta…	FAKE
4455	Extreme rhetoric helping Cruz, Trump, Duke leaders say	The use of extreme rhetoric by presidential candidates has sparked nationwide debates about American political polarization. Republican presidential candidates Donald Trump and Sen. Ted Cruz have been the center of media attention for their use of inflammatory language, notably when Trump referred to Mexican immigrants as rapists and drug traffickers and when Cruz called for the carpet-bombing of…	REAL
9769	Hillary Clinton, FBI and the Real November Surprise : Information	Hillary Clinton, FBI and the Real November Surprise By Pepe Escobar "As bad as it is the folks above the President make the decisions. They may have decided on Trump. These things do not happen by accident." " Sputnik " - Thus spoke a high-level US business mover and shaker with secure transit in rarified Masters of the Universe-related circles, amidst the utter political chaos provoked by head o…	FAKE
235	The Benghazi bust: Trey Gowdy and his GOP colleagues embarrassed themselves	There’s not really any good news for the GOP in the aftermath of yesterday’s House Benghazi Committee interrogation of Hillary Clinton. There had been some flickers of hope among conservative activists that the committee Republicans, led by chairman Trey Gowdy, would finally produce the long-rumored “smoking gun” that would prove once and for all that Hillary did… whatever evil thing she supposed…	REAL
4359	Obama seeks global climate pact in Paris, amid resistance at home	President Obama set out Monday to help seal a global climate pact at the opening of a major summit in Paris, though he faces stiff opposition at home from congressional Republicans and states worried his proposals will cost thousands of jobs. The president joined more than 150 world leaders for the two-week conference where countries are trying to negotiate an agreement aimed at slowing an increa…	REAL
2462	2 deaths possibly linked to 'superbug' at UCLA hospital after 7 infected, 179 exposed	UCLA reported Wednesday that nearly 180 patients were exposed to a potentially deadly "superbug" on contaminated medical instruments that infected seven patients and may have contributed to two deaths. A total of 179 patients at Ronald Reagan UCLA Medical Center were exposed to antibiotic-resistant carbapenem-resistant Enterobacteriaceae, or CRE, during endoscopic procedures between October and J…	REAL
7877	Breaking: Ivanka Trump Makes Tragic Announcement Both Donald Trump and Supporters Are Shocked (Video) | Prophecy	(Before It's News) Ivanka Trump is going to have to back off from her father’s campaign, because the hateful and sexist rhetoric of Donald Trump is severely hurting Ivanka’s clothing and lifestyle brand. Women are turning on Ivanka Trump as she continues supporting her father despite allegations of sexual harassment against him and a 2005 audio tape capturing him bragging in lewd terms that he ca…	FAKE
5305	GOP Senator Silences the Entire Room With Remark About War Hero Opponent's Heritage at Debate	Share on Twitter Sen. Mark Kirk (R-Ill.) ignited a political firestorm Thursday night after he randomly brought up his Democratic rival’s heritage after she touted her military experience during a debate. Rep. Tammy Duckworth (D-Ill.), who is of mixed Thai and American descent, cited her military service as well as her family’s when making the case against rushing into war. “I’m a daughter of the…	FAKE
8824	2:00PM Election Day Water Cooler 11/8/2016	Hegel remarks somewhere that all great world-historic facts and personages appear, so to speak, twice. He forgot to add: the first time as tragedy, the second time as farce … Men make their own history, but they do not make it as they please; they do not make it under self-selected circumstances, but under circumstances existing already, given and transmitted from the past. The tradition of all d…	FAKE
9453	News: A Somber Moment: Cubs Fans All Over The World Are Still Too Sad About Princess Diana To Celebrate The Cubs’ World Series	Email Last night the Chicago Cubs eked out a thrilling game 7 victory in the World Series against the Cleveland Indians and ended a championship drought that had lasted for 108 years. This is a historic moment to be sure, but there will be no smiling and cheering in Chicago: Fans of the Cubs are still too sad over the death of Princess Diana to do any celebrating. “I honestly never thought I’d se…	FAKE
4289	Clinton media campaign follows BuzzFeed model	Hillary Clinton’s campaign looks like a new media startup. The Democratic front-runner has a staff of dozens producing original content — including bylined news stories and professional video — all managed by an audience development team, a model similar to digital news pioneers BuzzFeed or Vox. A blog, called the "Feed,” anchored by five full-time writers, pumps out articles, interactive trivia …	REAL
5434	Your Facebook Page Could Land You In a FEMA Camp	Your Facebook Page Could Land You In a FEMA Camp Against my better judgment, I often put my articles on Facebook. Lately, Facebook has been taking down my posts, particularily on topics related to World War III. One of my readers counted 14 sites saw my articles disappear. It is too late for me, but for most of you, you should consider not participating on Facebook. It is one more intelligence ga…	FAKE
6665	Watching These 55 ISIS Terrorists Get Blown to Smithereens is Sure to Brighten Your Day	Next Story → Judge Judy LOSES IT on Hood Rat: “You Sound Stupid! You’re 19-Yrs-Old, You Have a 2-Yr-Old Child, a Dead Boyfriend…” You may also like...	FAKE
743	Exclusive: More than 100 lawsuits, disputes over taxes tied to Trump and his companies	While Donald J. Trump refuses to release his federal tax returns, saying his tax rate is “none of your business,” a USA TODAY analysis found Trump’s businesses have been involved in at least 100 lawsuits and other disputes related to unpaid taxes or how much tax his businesses owe. Trump’s companies have been engaged in battles over taxes almost every year from the late 1980s until as recently as…	REAL
9554	Your dog probably has better healthcare than you do	Below is a short email that my friend Sam posted this morning to his Facebook page about his surprisingly positive experience with the US healthcare system. I thought it a fantastic read, and I wanted to pass it along to you: I had to run to the emergency room today for what may be a neurological issue. Dizziness, staggering, loss of balance, that kind of thing. I’m in San Diego, one of the most …	FAKE
8925	Get Ready For Civil Unrest: Survey Finds That Most Americans Are Concerned About Election Violence	in: Protestors & Activists , Special Interests , US News Could we see violence no matter who wins on November 8th? Let’s hope that it doesn’t happen, but as you will see below, anti-Trump violence is already sweeping the nation. If Trump were to actually win the election, that would likely send the radical left into a violent post-election temper tantrum unlike anything that we have ever seen bef…	FAKE
5061	Historic firsts fill evening at Democratic National Convention	Shattering the glass ceiling wasn't the only way historic firsts took the floor in Philadelphia Tuesday night, when the Democratic Party named Hillary Clinton as its presidential nominee. Democratic presidential nominee Hillary Clinton addresses the Democratic National Convention via a live video feed from New York during the second night at the Democratic National Convention in Philadelphia on J…	REAL
7953	Retired Bishop Explains Why The Catholic Church Invented Hell [Watch]	Without a doubt, religion is one of the more difficult topics to discuss. After all, the majority of wars that have taken place on this planet stem from religious differences. But when a retired...	FAKE
1146	Cruz camp responds to Rubio Photoshop flap, brushes off criticism	Sen. Ted Cruz’s national spokesman Rick Tyler doubled-down on Friday following accusations that the campaign Photoshopped an image of Florida Sen. Marco Rubio and President Obama. “Every picture in a political campaign is Photoshopped,” Tyler told Fox News. “It is absolutely true.” When pressed repeatedly by host Martha McCallum about why the campaign Photoshopped a picture of Rubio and Obama sha…	REAL
6588	Will a No-Fly Zone Help the People of Aleppo?	Email Media coverage has recently been saturated with distressing scenes showing the humanitarian crisis in Aleppo, where aerial bombardment has led to a heavy loss of civilian life. The severity of the crisis instinctively makes us want to help – scores of protesters gathered outside the seat of the British prime minister on Saturday holding signs calling on the government to “Save Aleppo” and i…	FAKE
9586	Experts Recommend Breaking Down Crushing Defeats Into Smaller, More Manageable Failures - The Onion - America's Finest News Source	Experts Recommend Breaking Down Crushing Defeats Into Smaller, More Manageable Failures Close Vol 50 Issue 20 · Lifestyle SANTA BARBARA, CA—Offering advice to those who feel overwhelmed at the thought of becoming massive failures, a group of experts reported this week that the best way to approach a crippling defeat is to break it down into a set of smaller and more manageable setbacks. “The key …	FAKE
6299	Comment on Score one for the Second Amendment: Pizza Hut worker shoots, kills attempted robber by lynnmccrann	Posted on November 1, 2016 by DCG | 1 Comment A good DRT* ending. From Fox News : A Pizza Hut employee shot and killed a man during an attempted armed robbery after hours at the store early Sunday morning in west Charlotte, N.C., according to Charlotte Mecklenburg Police. Officers were called about 1:38 a.m. to the Pizza Hut to a report of shooting and arrived to find Michael Renard Grace with a …	FAKE
10314	War on Drugs Heading in Wrong Direction?	License DMCA My guest today is Maya Schenwar, Truthout's editor-in-chief, author of Locked Down, Locked Out: Why Prison Doesn't Work and How We Can Do Better , and co-editor of Who Do You Serve, Who Do you Protect? Police Violence and Resistance in the United States . Joan Brunwasser: Welcome back to OpEdNews, Maya. We last spoke back in January, 2015. Now, I'd like to discuss your recent piece: …	FAKE
9648	It Begins: Crowds Mass In Major Cities: DC, LA, NYC, Philly, Portland, More… | Will It Escalate? | “95% Chance Of Widespread Violence”	(Live Streams Available Below) Anti-Trump protesters are massing all over the country at this moment. Thousands of angry people in Washington, D.C., Philadelphia, Portland, New York and Los Angeles. The New York Times reports that crowds have been peaceful thus far: Protesters claim they are there to reject Donald’s Trump racist policies and some say they fear mass deportations under a Trump Pres…	FAKE
9437	Hillary Fan SLEEPS At Rally! Snoozy Smurf Steals Show! (ABC News) Coconut Creek FLA	Posted on October 26, 2016 by Barry Soetoro, Esq Published on Oct 26, 2016 by Barry Soetoro HILLARY SUPPORTER (PAID OR UNPAID?) SLEEPS THRU HILLARY’S RALLY IN COCONUT CREEK, FLA. UNFORTUNATELY, THIS SNOOZING FAN IS POSITIONED OVER HILLARY’S SHOULDER ON LIVE TV. NOBODY COMES TO HILLARY CLINTON RALLIES — BECAUSE SHE’S BORING AND MENTALLY ILL. WHO WANTS TO WATCH A COMMUNIST WITH DEMENTIA SCREECH ABO…	FAKE
9444	Neighbors Smell Smoke At Muslim Home, What They See In Window Is Horrific	Share This Abdul Barati, a 43-yera-old Afghan migrant, was arrested after investigators noticed something sinister about his house fire. When neighbors awoke to strange noises and the smell of smoke coming from a Muslim family’s house, they quickly rushed over to see what was happening. However, as soon as they looked in the window, they immediately notified the authorities of the unspeakable hor…	FAKE
1027	Ben Carson Throws Support Behind Donald Trump	Retired nuerosurgeon and former presidential candidate Ben Carson has formally endorsed Donald Trump as the Republican nominee for president. Carson, who dropped out of the race last week, made the announcement alongside Trump at Mar-a-Largo on Friday, the billionaire's luxury club in Palm Beach. "I have found that, in talking with him, that there's a lot more alignment philosophically and spirit…	REAL
9560	The Middle East Crises Trump Inherits Could Still Suck Him in	Here's something interesting from The Unz Review... Recipient Name Recipient Email => ‘Make America Great Again’ was the slogan of Donald Trump’s election, but the immediate impact of his victory is to make the US less of a power in the world for two reasons: American prestige and influence will be damaged by a general belief internationally that the US has just elected a dangerous buffoon as its…	FAKE
5237	Clinton and Trump: How they view ISIS, Putin, and US generals	Donald Trump praised Vladimir Putin and Hillary Clinton defended her 2003 vote for war in Iraq in a televised Q&A Wednesday on national security. Democratic presidential candidate Hillary Clinton, with 'Today' show co-anchor Matt Lauer, left, speaks at the NBC Commander-In-Chief Forum held at the Intrepid Sea, Air and Space museum aboard the decommissioned aircraft carrier Intrepid, New York, Wed…	REAL
8133	John Kirby and the US State Department Blatantly Support Terrorists - Henry Kamens	John Kirby and the US State Department Blatantly Support Terrorists Kirby and the State Department serve as apologists and white-washers for barbarism Originally appeared at New Eastern Outlook The US government, together with the MSM, blatantly supports terrorists. The nexus between politicians, terrorism and the media is well known to the intelligence community. However these links and cozy con…	FAKE
4122	Paul Ryan’s big speaker hangup is reportedly his family. For a male lawmaker, that’s unusual.	First, let us get the known but essential details out of the way. Rep. Paul Ryan (R-Wis.) has become what a lot of people consider the solution to the Republican Party's potentially very big and very messy problem in the House. Still, Ryan is reluctant to vie for the House speaker job. He has reminded colleagues and reporters that he is a married man with three young children with whom, because o…	REAL
266	McCarthy withdraws from speaker race, vote postponed	House Majority Leader Kevin McCarthy, who was considered the front-runner to replace John Boehner, stunned his Republican colleagues Thursday by abruptly withdrawing from the race, throwing the leadership battle into chaos. McCarthy's decision, announced moments before Republicans were set to nominate their candidate, will postpone the vote for speaker. McCarthy had been running against Reps. Jas…	REAL
10548	Joe Giambrone on Hollywood’s Shameless & Underhanded Assault on Political Truth	By the constant administration of lies, the media puppeteers manufacture wars, protect the super-wealthy, and destroy democracy. Joe Giambrone “ We like nonfiction, and we live in fictitious times. We live in the time where we have fictitious election results that elect a fictitious President. We live in a time where we have a man sending us to war for fictitious reasons. Whether it’s the fiction…	FAKE
2551	The immigration swamp	“This was not a subject that was on anybody’s mind until I brought it up at my announcement.” Not on anyone’s mind? For years, immigration has been the subject of near-constant, often bitter argument within the GOP. But it is true that Trump has brought the debate to a new place — first, with his announcement speech, about whether Mexican migrants are really rapists, and now with the somewhat mor…	REAL
10363	Blame government, not markets for monopoly	Blame government, not markets for monopoly Corporate mergers and “hostile” takeovers can promote economic efficiency By Ron Paul - November 1, 2016 When Time-Warner announced it planned to merge with another major communications firm, many feared the new company would exercise near-total monopoly power. These concerns led some to call for government action to block the merger in order to protect …	FAKE
5060	'America is already strong': Obama continues Democrats' optimism	President Obama offered enthusiastic support for Hillary Clinton at the Democratic National Convention Wednesday as he painted a hopeful picture of the country. U.S. President Barack Obama (L) and Democratic presidential candidate Hillary Clinton wave to the crowd after the president spoke at the Democratic National Convention in Philadelphia, Penn., on July 27, 2016. President Obama described an…	REAL
5183	Why the DNC's mysteriously hacked oppo file on Trump is a big yawn	First we were told that a Russian hacker had broken into the Democratic National Committee’s computers and gotten hold of its oppo file on Donald Trump. Now someone who goes by 'Guccifer 2.0,' a nod to the shadowy Romanian hacker, is claiming credit for putting the Trump file out there. Gawker and the Smoking Gun both published the report yesterday. But what I find so amusing is that the oppositi…	REAL
2822	Hillary Clinton: ‘No role whatsoever for American soldiers on the ground’ in Iraq	HAMPTON, N.H. -- Hillary Rodham Clinton said Friday that she sees "no role whatsoever for American soldiers on the ground to go back" to Iraq as the Islamic State terrorist group makes gains. The remarks by Clinton -- who has disavowed her own 2003 vote for the Iraq war as a senator -- come amid growing fervor among Republicans to send ground forces back to Iraq in some capacity to assist the Bag…	REAL
4305	Donald Trump: The key to his success (Opinion)	It seems almost quaint, really, to go back to the start of this presidential campaign when the question du jour was whether Chris "just-sit-down-and-shut-up" Christie was too much of a bully to become president. Temperament, it seems, was a requirement. Or even go back to Hillary Clinton's 2008 derision of Barack Obama as not ready to be president and take that 3 a.m. phone call about a national …	REAL
1786	For First Time, Trump Shrinks In Spotlight; Fiorina Steals Show	For First Time, Trump Shrinks In Spotlight; Fiorina Steals Show Donald Trump was once again at center stage at Wednesday night's debate hosted by CNN — the second debate among the GOP candidates for president This time, however, he had a harder time holding the spotlight. Again and again throughout the seemingly interminable three-hour spectacle, the attention of the audience migrated to the the …	REAL
5685	Carrot Top To Give Nobel Awards At Drive Thru Window	Friday, 4 November 2016 Nobel Prize recipients will be able to go to the drive thru window to get their awards. After accruing millions of dollars in debt, the Nobel prize committee will forgo a lavish award ceremony in favor of a webcast hosted by Carrot Top from a drive thru coffee kiosk. Nobel Committee head Jørgen Myklebust is putting his experience in marketing for Supermac's to the task wit…	FAKE
2057	Scott Walker's stealth 2016 strategy	A verdict in 2017 could have sweeping consequences for tech startups.	REAL
6128	Gauis Publius: TPP Has Picked Up a Powerful Enemy — Black Lives Matter	Mark Warner, Virginia Ron Wyden, Oregon In both houses of Congress, these were the barest of margins — 218 Yes votes in the House and 60 Yes votes in the Senate, in each case exactly the minimum required for passage. Another indication of how toxic this “trade” bill is. No Democrat dared touch it who didn’t want to or have to. Black Lives Matter and the TPP And now the TPP has become even more to…	FAKE
7303	Training French soldiers to supervise Daesh	Training French soldiers to supervise Daesh Voltaire Network | 27 October 2016 français Español italiano Deutsch Türkçe On 22 September 2016, while cleaning around an abandoned troglodyte refuge not far from the church of Saint-Florent on the outskirts of Saumur (France), a group of workers saw three men drive away hurriedly in a white van. Entering the cave, they discovered video equipment and a…	FAKE
4601	Let’s Make 2016 the Last Endless American Election	Enough Is Enough If we really want to do something about the worst effects of our electoral process, let’s start by simply having less of it. You might think that Hillary Clinton has been running for president for, well, ever — but technically she began her campaign on April 12th last year, 18 months ago. Donald Trump launched his bid for the White House a more restrained 15 months ago. But if yo…	REAL
8367	November 8 Is (Finally) Here: An Abridged Election Day Resource Guide	By Common Dreams After a national election season that many called “interminable” and where the trending phrase to describe the contest between Hillary Clinton and Donald Trump became...	FAKE
1996	Going Back to the Future in 2016?	(CNN) Who among the nascent field of 2016 contenders represents the future? For half of Americans, it's Hillary Clinton. Asked in a new CNN/ORC poll whether seven possible candidates better represent the future or the past, 50% said Clinton evoked the future, more than said so of any other candidate. By contrast, Joe Biden and Jeb Bush, whose names have been in the political conversation even lon…	REAL
4267	A bad night for front-runners and a good night for governors	It was a tough night for front-runners in New Hampshire and a good night for governors. Marco Rubio hit a wall named Chris Christie. Donald Trump couldn’t put down an aggressive Jeb Bush. And Ted Cruz had to issue a public apology to Ben Carson. Christie was the relentless prosecutor. Bush was knowledgeable and, in contrast to some earlier performances, tough and direct. Ohio Gov. John Kasich car…	REAL
3077	How public funding of elections makes politics even more polarized	Public funding of elections — that is, relying on tax revenue more than private donations to fund candidate campaigns — is a popular campaign finance reform proposal, if one that many Americans don’t fully embrace. Public funding is often thought to free candidates from the burden of fundraising and reduce the influence of wealthy donors and special interests. That all sounds good. Who likes “spe…	REAL
2376	Gaming Obamacare	Killing Obama administration rules, dismantling Obamacare and pushing through tax reform are on the early to-do list.	REAL
9553	The Anatomy of Crisis and the Decline of US Empire	The Anatomy of Crisis and the Decline of US Empire Submitted by Danny Haiphong on Tue, 11/08/2016 - 12:18 Tweet Widget by Danny Haiphong There are multiple dimensions to the crisis that afflicts U.S. imperialism. The latest election is evidence of a crisis of legitimacy for the ruling parties. Americans are estranged from a government that spies on every one its citizens – and on the rest of the …	FAKE
2570	Uncovered audio: Hillary was ‘adamantly against illegal immigrants’	**Want FOX News First in your inbox every day? Sign up here.** Buzz Cut: • Uncovered audio: Hillary was ‘adamantly against illegal immigrants’ • Clintons on campaign cash: If disclosure ‘looks bad,’ don’t disclose • Where’s Jeb? The whale is getting ready to surface • Can Cameron come out ahead in U.K. kerfuffle? • But the caucuses were really something UNCOVERED AUDIO: HILLARY WAS ‘ADAMANTLY AGA…	REAL
4375	Obama says world should address ‘grievances’ that terrorists exploit	President Obama defended his administration’s approach to the terror threat at a White House summit Wednesday, standing by claims that groups like the Islamic State do not represent Islam -- as well as assertions that job creation could help combat extremism. Obama, addressing the Washington audience on the second day of the summit, said the international community needs to address “grievances” t…	REAL
6917	7 Ways To Prepare For An Economic Crisis	Bill White November 7, 2016 7 Ways To Prepare For An Economic Crisis Using the past economic collapses as an example, we can see that people’s lifestyles changed dramatically. Even those who managed to keep their jobs and businesses have to make radical adjustments in their lies, just to be able to survive. There is no reason for us to think that things will be any different here in the United St…	FAKE
781	Press must share the blame: The shallow, ratings-obsessed media is as responsible for Trump as the GOP	“I’m going to walk away with it and win outright. I’m going to get in and all the polls are going to go crazy. I’m going to suck all the oxygen out of the room. I know how to work the media in a way that they will never take the lights off of me.” – Donald Trump Donald Trump’s blend of bombast, amorality and media savvy has carried him to the Republican nomination. He’s proven that an ability to …	REAL
7811	14 Days to Do 14 Things, If Hillary’s Indicted-Extreme Violence Expected	UPDATE: HILLARY CLINTON IS AGAIN UNDER INVESTIGATION BY THE FBI. IF SHE IS INDICTED, HER PEOPLE WILL UNDOUBTEDLY LAUNCH A CYBER ATTACK ON THE ELECTIONS AND BLAME THE RUSSIANS. HILLARY HAS TIPPED HER HAND MANY TIMES. IF THIS HAPPENS, YOU MUST HASTEN YOUR PREPARATIONS. IF HILLARY SKATES, AGAIN, WE STILL ONLY HAVE A SHORT WINDOW TO ALL HELL BREAKING LOOSE. PLEASE PREPARE NOW! The Common Sense Show i…	FAKE
7529	Daesh abducts 1000s near Mosul to use them as human shields: UN	Iraq Civilians leave their homes as Iraqi troops fight against Daesh militants in the village of Tob Zawa. (Photo by AP) Daesh terrorists have abducted tens of thousands of civilians from near Mosul to use them as human shields as government forces inch closer to the city proper in an operation to retake it, the UN says. UN human rights spokeswoman Ravina Shamdasani said the terrorist group also …	FAKE
8353	Oregon Standoff Leaders Acquitted For Malheur Wildlife Refuge Takeover	Oregon Standoff Leaders Acquitted For Malheur Wildlife Refuge Takeover page: 1 link A federal court jury on Wednesday acquitted anti-government militant leader Ammon Bundy and six followers of conspiracy charges stemming from their role in the armed takeover of a U.S. wildlife center in Oregon earlier this year. Bundy and others, including his brother and co-defendant Ryan Bundy, cast the 41-day …	FAKE
10250	Muslims Start Chanting Allah On Plane, Flight Attendant Quickly Shuts Them Up	Muslims Start Chanting Allah On Plane, Flight Attendant Quickly Shuts Them Up Oct 29, 2016 Previous post A Muslim couple has accused Delta Airlines of Islamophobia after their behavior forced a flight attendant to take action after they decided to parade their religious entitlement on a flight to the United States. According to reports, the two had boarded the plane when they started chanting “Al…	FAKE
2619	Netanyahu: Iran A Threat to Israel, the World	"If the deal now being negotiated is accepted by Iran, that deal will not prevent Iran from developing nuclear weapons - it will all but guarantee that Iran will get those nuclear weapons, lots of them," the Israeli leader said in a 39-minute speech to the U.S. Congress that offered a point-by-point critique of Obama's Iran diplomacy. In an appearance that strained U.S.-Israeli relations and was …	REAL
8696	Unprecedented Surge In Election Fraud Incidents From Around The Country	Unprecedented Surge In Election Fraud Incidents From Around The Country Zero Hedge Mounting evidence would suggest it's getting more and more difficult for the left to claim that there are "no signs" of fraud in the 2016 election cycle...though we're sure they will continue to try. Just this morning the Miami Herald noted that two arrests were made in Miami-Dade county on election fraud charges i…	FAKE
9749	Re: DOJ AG Loretta Lynch Advised FBI Director to Keep New Emails from Congress	According to a report, Attorney General Loretta Lynch advised FBI Director James Comey to not send a letter to Congress that would inform them of new emails the agency discovered in their investigation of Hillary Clinton 's illegal email server. The New Yorker reported : On Friday, James Comey , the director of the Federal Bureau of Investigation, acting independently of Attorney General Loretta …	FAKE
693	A report said Trump's donations to vets might be shady. His response was predictable.	Donald Trump is adamant that he raised more than $5 million for military veterans this campaign season and that it is all going to veterans charities. After reports raised questions about whether that's true, Trump scheduled a press conference Tuesday to give more details about the donations' whereabouts. At his press conference, Trump explained the lack of clarity surfaced in a recent Washington…	REAL
4621	How the confidence deficit is impacting the 2016 election	First Read is a morning briefing from Meet the Press and the NBC Political Unit on the day's most important political stories and why they matter. A week out from Election Day, here's the only thing we're sure of after Friday's bombshell political news that the Federal Bureau of Investigation is one again looking at Hillary Clinton's emails: Another U.S. institution -- the FBI -- has taken a hit.…	REAL
7253	Anonymous hacker Deric Lostutter faces 16 years in prison, while Steubenville rapists walk free	Anonymous hacker Deric Lostutter faces 16 years in prison, while Steubenville rapists walk free Please scroll down for video Deric Lostutter was part of the group affiliated with Anonymous who exposed the rapists of an underage girl in Steubenville, Ohio. While his actions eventually helped to highlight the terrible crime against the young woman and helped to bring the perpetrators to justice, he…	FAKE
5869	McCain Pledges to Help Pentagon Fix Scandal Over Excessive Military Bonuses	Get short URL 0 18 0 0 Officials responsible for overpaying re-enlistment bonuses to soldiers a decade ago and officials who ordered those bonuses repaid earlier this month need to be held responsible, US Senate Armed Services Committee Chairman John McCain said in a statement. WASHINGTON (Sputnik) — Members of the National Guard in the US state of California were paid excessive bonuses at the he…	FAKE
1118	Romney's timely Trump trolling	**Want FOX News First in your inbox every day? Sign up here.** Buzz Cuts: • Romney’s timely Trump trolling • Rubio, Cruz sharpen attacks on Trump • Carson wonders whether his campaign ripped off donors • Hillary knocks Bernie on guns in fight for black votes • Hey, it’s hard to book a good housepainter ROMNEY’S TIMELY TRUMP TROLLING Donald Trump argues that Mitt Romney is in no position to be ask…	REAL
6369	Like a “Concentration Camp” Police Mark DAPL Protesters with Numbers and Lock Them in Dog Kennels	By Claire Bernish On Thursday, police from no less than five states sporting full riot gear and armed with heavy lethal and nonlethal weaponry, pepper spray, mace, a number of ATVs, five tanks, two helicopters, and military-equipped Humvees showed up to tear down an encampment of Standing Rock Sioux water protectors and supporters armed with … nothing. Under orders from the now-notorious Morton C…	FAKE
7701	You Can't Be Intersectional While at the Same Time Being Elitist and Exclusionary	By Djuan Wash / filmsforaction.org One cannot claim to be intersectional while at the same time being elitist and exclusionary. Everyone isn't hip to what heteronormativity, heterosexism, cisgendered, cissexism or many new-age terms mean. You can't write people off for not being where you are or prescribing to your beliefs. Being intersectional means to love and support people where they are and …	FAKE
5223	A sharpened debate: Is it ethical to not vote this year for president?	The most controversial presidential campaign in modern American history has sharpened a long-standing debate: Is it ethical to not vote? More than 92 million Americans who were eligible to vote four years ago didn't cast ballots. But politics in the Age of Trump has prompted editorial writers, Democratic partisans and even some Republicans to argue that Donald Trump is so unacceptable as a potent…	REAL
6113	The World Is About To Witness A Breathtaking Once In A Century Event	31 GOLD , KWN King World News On the heels of a historic election and chaos in global markets, the world is about to witness a breathtaking once in a century event. Expect Stunning Changes Stephen Leeb: “ Donald Trump’s victory sparked some of the most tumultuous action in the markets in decades – by some measures far more extreme than in 2008…. IMPORTANT… To find out which company is set to beco…	FAKE
9696	Forbidden History. Secret Egyptology Exposed!	Forbidden History. Secret Egyptology Exposed! # Grey 0 They built the Sphinx of Giza ancient Egyptians four thousand years ago, and it is responsible for elder completely unknown civilization? What do we know about the history of mankind? Tags	FAKE
10124	THE AMERICAN PUBLIC CAN NO LONGER DEAL WITH THE LIMITLESS CORRUPTION OF THEIR GOVERNMENT	Home › ECONOMIC › THE AMERICAN PUBLIC CAN NO LONGER DEAL WITH THE LIMITLESS CORRUPTION OF THEIR GOVERNMENT THE AMERICAN PUBLIC CAN NO LONGER DEAL WITH THE LIMITLESS CORRUPTION OF THEIR GOVERNMENT 8 SHARES [10/28/16] MARY WILDER -The federal government has really been dropping the ball over the last few decades. Time and time again they prove that they are completely untrustworthy and do not care …	FAKE
9390	CAN'T TRUST OBAMA! Look At Sick Thing He Just Did To STAB Trump In The Back... * LIBERTY WRITERS NEWS	This story by Paris Swade . President Obama is preparing to stab Trump in the back. He is using all of his remaining time to push the TPP through congress, according to the U.S. ambassador to Canada. *** Look at Obama now!! Look Obama is doing work. Where was your ass when there was stuff to do. Here is Obama’s normal work day. Obama has now spent more time golfing than any other president in his…	FAKE
217	Ryan so far proves he can 'make the sausage,' but he'll likely be serving a much different House party in 2016	And the Wisconsin Republican isn’t talking about moving legislation in Congress. Long before Ryan clutched the speaker’s gavel, bow hunting deer consumed his late-fall and early-winter weekends. Ryan aims to bag three or four deer a year. He then crafts jerky and sausage from the meat. Ryan has held the speaker’s job since late October. And so far, so good in the legislative sausage factory. Pass…	REAL
2634	Attorney general nominee offers careful backing of Obama policies	Attorney general nominee Loretta E. Lynch carefully backed the Obama administration’s policies on immigration and drug enforcement Wednesday, sidestepping political tripwires before lawmakers deeply critical of the department she has been picked to lead. During an all-day confirmation hearing that highlighted Republican anger with the administration, Lynch declined repeated opportunities to disav…	REAL
3134	The end of white Christian America is nigh: Why the country’s youth are abandoning religious conservatism	There’s been a lot of media attention recently to the changing demographics of the United States, where, at current rates, people who identify as “white” are expected to become a minority by the year 2050. But in many ways, the shift in national demographics has been accelerated beyond even that. New data from the American Values Atlas shows that while white people continue to be the majority in …	REAL
8552	Can nuclear war break out on the Korean Peninsula?	Can nuclear war break out on the Korean Peninsula? 02.11.2016 Print version Font Size Does China support Pyongyang? Can the Chinese intervene in a possible conflict between the Democratic People's Republic of Korea and the United States? Senior officer at the Center for Korean Studies at the Institute of the Far East, Yevgeny Kim, gave an interview to Pravda.Ru, in which we spoke about North Kore…	FAKE
1590	Strong jobs number holds risks for Clinton	Killing Obama administration rules, dismantling Obamacare and pushing through tax reform are on the early to-do list.	REAL
704	Sanders warns Clinton against moderate as VP	But he's staying away from criticizing his rival over her private email use during her tenure as secretary of state, continuing to downplay an issue that Republicans have used heavily against Clinton. Still locked in a heated primary battle against Clinton, Sanders said Sunday on NBC's "Meet the Press" that she should find a vice-presidential pick who doesn't have a cozy relationship with corpora…	REAL
7863	Hacking Accusations Against Russia Are Sign of Washington's Desperation	Hacking Accusations Against Russia Are Sign of Washington's Desperation With Putin winning across the board, Washington is struggling to contain its humilitation Originally appeared at Strategic Culture Foundation The Obama administration is now accusing Russia of cyber-crime and trying to disrupt the US presidential election. The claim is so far-fetched, it is hardly credible. More credible is t…	FAKE
3982	Architect Of Paris Attacks Was Killed In Raid, French Authorities Say	Architect Of Paris Attacks Was Killed In Raid, French Authorities Say The suspected architect of the Paris attacks was killed during a violent police raid conducted by French authorities in the Paris suburb of Saint-Denis on Wednesday, French authorities say. Abdelhamid Abaaoud was a Belgian national in his late 20s. Authorities believe that Abaaoud was close to Islamic State leader Abu Bakr al B…	REAL
8614	Dr. MacDonald & Dr. Duke Expose the Vicious War on Trump by the Jewish Establishment!	Dr. MacDonald & Dr. Duke Expose the Vicious War on Trump by the Jewish Establishment! November 10, 2016 at 11:25 am Dr. MacDonald & Dr. Duke Expose the Vicious War on Trump by the Jewish Establishment! Today Dr. Duke had Professor Kevin MacDonald as his guest for the hour. They discussed the importance of the Trump victory as well as what needs to be done. They agreed that regarding immigration, …	FAKE
3140	Why conservatives refuse to believe Obama is Christian	The percentage selecting “Muslim” is notably higher than in other polls conducted on this topic. This difference likely depends on how the question is phrased. Previous survey questions about Obama’s religion tend to sound like a pop quiz — such as “do you happen to know the religious faith of Barack Obama?” But by asking “what Obama believes deep down?” I was intentionally granting respondents l…	REAL
1423	Why Donald Trump is beating Fox News -- and GOP rivals	Mel Robbins is a CNN commentator, legal analyst, best-selling author and keynote speaker. In 2014, she was named outstanding news talk-radio host by the Gracie Awards. The opinions expressed in this commentary are solely those of the author (CNN) If you understand nothing else about Donald Trump, understand this: He has a particular mindset we see all the time in business -- he's "the disrupter."…	REAL
10518	Election 2016 and the Weaponization of the American Public	Waking Times With the election behind us, and the cloud of 24/7 candidate propaganda lifting, some deep truths about the state of American society are becoming evident, and the slow-coming, but predictable effects of social engineering are more visible than ever. Decades of fear programming, dumbing down, authoritarian leadership, violence entrainment, divisiveness, crooked economics , moral subt…	FAKE
3828	Obama seeks to calm fears over terrorism ahead of holiday season	President Obama will be conducting visits to the Pentagon and the National Counterterrorism Center this week. The visits aim to reassure the nation of the White House strategy for combatting terrorism. Starbucks will expand in China – and it looks like a smart idea President Obama addresses the nation from the Oval Office at the White House in Washington, Dec. 6. Fears of terrorism are hanging ov…	REAL
9231	COMICAL: Larry the Cable Guy slams ‘indefensible’ hypocrisy from Donna Brazile	COMICAL: Larry the Cable Guy slams ‘indefensible’ hypocrisy from Donna Brazile Posted at 3:57 pm on October 29, 2016 by Doug P. Share on Facebook Share on Twitter The defenses of Hillary Clinton have reached comical proportions, so it’s only appropriate that a comedian helps point out a fresh round of hypocrisy: Lol. I swear this is getting ridiculous. The hypocrisy is indefensible RT @RyanBLesli…	FAKE
8088	Hillary Clinton in lead a day before Election Day	Hillary Clinton in lead a day before Election Day 11/07/2016 PRESS TV Democratic presidential nominee Hillary Clinton leads her Republican rival by three percentage points nationally as they head into the final day of a tight race for the White House, according to a new poll. The final Bloomberg Politics-Selzer & Co poll released on Monday has Clinton ahead of Trump, 44 percent to 41 percent. Lib…	FAKE
1722	Democratic debate: Fact-checking the candidates	Washington (CNN) The Democratic candidates for president gathered in Las Vegas for their first debate Tuesday, and CNN's Reality Check team spent the night putting their statements and assertions to the test. The team of reporters, researchers and editors across CNN listened throughout the debate, selecting key statements and then rating them: True; Mostly True; True, but Misleading; False; or It…	REAL
9307	Teenage Boy KNOCKS OUT His Classmate For Assaulting Their Female Teacher In The FACE- And It’s EPIC!	0 comments Not a lot of teenage boys would go out of their selfish ways to stand up for a teacher like this. He stood up for his teacher when his peer punched her in the face. This young man is certainly respectable! A shocking video has emerged showing the moment a protective student knocked out a classmate who had just attacked their female teacher. The footage shows that the teacher was trying…	FAKE
1479	Carson takes lead from Trump in new national poll	Ben Carson has seized the national lead from Donald Trump in a new poll, in a development sure to force the billionaire businessman to modify his well-polished campaign stump boast that he's "leading every poll." Released ahead of Wednesday's third Republican presidential primary debate, the CBS News/New York Times Poll showed Carson leading nationally with 26 percent, to Trump's 22 percent. The …	REAL
992	Hillary isn't winning over many pundits, even on the left	Hillary Clinton is clobbering Bernie Sanders—and yet getting negative reviews from some of the pundits. How is that possible? The Democratic race is essentially over. President Obama is privately telling donors it’s time to get on the Hillary train, the New York Times reports. A front-runner who wins in state after state usually basks in a winner’s aura as the party coalesces around her, and draw…	REAL
8483	Meteor, space junk, rocket? Mysterious flash hits Siberia	Meteor, space junk, rocket? Mysterious flash hits Siberia 'It was as bright as day for 5 or 6 seconds! Sensation!' Published: 9 mins ago (Russia Today) People in eastern Siberia have been left mystified by a flash that illuminated the sky with green light, resembling the famous Chelyabinsk meteor of 2013. The event has become a hot topic for discussion, with people suggesting the flash could have…	FAKE
1343	5 takeaways from the Republican debate	Manchester, New Hampshire (CNN) It was the revenge of the governors as Republicans met for their final debate before the Granite State's primary on Tuesday. New Jersey Gov. Chris Christie knocked the rising Florida Sen. Marco Rubio down several pegs, while former Florida Gov. Jeb Bush went toe-to-toe with billionaire businessman Donald Trump and equaled or got the better of his nemesis. Ohio Gov.…	REAL
10531	‘Why is it the first time I’m hearing about this?’ asks office wanker	November 14, 2016 ‘Communication within this company just infuriates me,’ said insufferable manager Steven Parker, after tweeting the same remark to his 3 online followers. ‘The silo mentality is toxic and we need to break down organisational barriers so that fundamental knowledge is shared. This firm is a breeding ground for interdepartmental turf wars, and we must implement some basic cross-fun…	FAKE
5330	BREAKING: New Law Stops Hillary In Her Tracks, She Is Now Officially Ineligible To Run	As if Hillary Clinton was not already facing enough legal trouble, new information has surfaced that the former Secretary of State could actually be legally ineligible to run for President of the United States. In fact, Clinton could be ineligible to hold any kind of federal office. This week, Cornell Law Library Former United States Attorney General Michael Mukasey spoke out to say that Clinton’…	FAKE
187	Lawmakers caught in battle between House ethics cops	WASHINGTON —Two Capitol Hill panels that police the ethics of members of Congress appear to be battling about which has authority over 10 lawmakers accused of unwittingly accepting improper travel and gifts from the state oil company of Azerbaijan. A Washington Post story published Wednesday detailed the contents of a confidential Office of Congressional Ethics (OCE) investigation of a 2013 trip …	REAL
5209	New O'Keefe Video: Clinton Campaign, DNC Coordinated With Organizations To Incite Violence At Trump Events	A new video investigation released Monday by James O’Keefe’s Project Veritas Action shows how Democratic-aligned organizations used a tactic called 'bird-dogging' to incite violence and chaos at Trump rallies for media consumption. A key Clinton operative is captured on camera saying, "It doesn’t matter what the friggin’ legal and ethics people say, we need to win this motherfucker." In the video…	REAL
6975	We do not like trampolining, say hedgehogs	We do not like trampolining, say hedgehogs 10-11-16 HEDGEHOGS have confirmed they do not like trampolining and children should not make them do it. Britain’s hedgehogs attacked this year’s John Lewis Christmas advert, featuring trampolining woodland animals, warning that children would now try to kidnap hedgehogs and force them to bounce up and down. Hedgehog Roy Hobbs said: “I accidentally wande…	FAKE
9618	President Putin Asks US To Stop Provoking Russia	Here is President Putin’s speech at Valdai Putin speech, Valdai 2016 – JRL, October 29, 2016. President of Russia Vladimir Putin: Tarja, Heinz, Thabo, colleagues, ladies and gentlemen, It is a great pleasure to see you again. I want to start by thanking all of the participants in the Valdai International Discussion Club, from Russia and abroad, for your constructive part in this work, and I want …	FAKE
4883	Yes, There Is a Clinton Double Standard	Anyone writing sentences like ‘nevertheless fuels the perception that the Clintons may have…’ might want to stop and think about whether they are reporting news or innuendo. It’s Labor Day weekend, and the polls have tightened in the last week. Donald Trump has done nothing to earn this, of course. His schizophrenic jaunt from Mexico to Arizona—I love the Mexican people! I love them so much I’m c…	REAL
4750	Libertarian VP Candidate Gives Up, Will Focus on Preventing Trump Presidency	As some presumably small portion of Americans sat through a dull debate between the Republican and Democratic vice-presidential nominees on Tuesday night, a far more interesting drama was unfolding within the Libertarian ticket. VP candidate Bill Weld told the Boston Globe that he plans to focus on attacking Donald Trump for the remainder of the campaign — essentially admitting that running mate …	REAL
7589	“I’ve Always Been An Admirer Of Donald Trump” – Taoiseach	We Use Cookies: Our policy [X] “I’ve Always Been An Admirer Of Donald Trump”– Taoiseach November 9, 2016 - BREAKING NEWS , POLITICS Share 0 Add Comment TAOISEACH Enda Kenny has congratulated US president-elect Donald Trump, after he beat Democratic opponent Hillary Clinton in a dramatic election count result this morning. Mr. Kenny said the people of the United States have made a very clear choic…	FAKE
9640	Now waiting for the results | Opinion - Conservative	(Before It's News) Compare and contrast New Jersey and Florida voting protocols, In Florida the information on your voter registration card and ID have to match, you are issued a 12″ printout (similar to a cash register receipt) showing your name, date of birth and address which you then must confirm, and that is placed on a clear […]	FAKE
8059	BrotherJohnF Silver Update: Fake Election	October 27, 2016 at 4:21 PM Listen, it doesn’t matter who wins…the system can not mathematically go on the way it has…..so please dont make it sound like Trump is going to bring it down…and fuck yes…people like me want to see heads roll…they should be rolling for what they have done to this country….politicians, newspeople, celebrities…. all of them. If you or I did what they have done…we would b…	FAKE
8692	When They Asked Her What She Thinks of Hillary Clinton, They Never Expected Her to Say THIS!	Hillary Clinton When They Asked Her What She Thinks of Hillary Clinton, They Never Expected Her to Say THIS! 0 comments Kids say the darndest things… ADORABLE! "My dad told me that Hillary Clinton LIES A LOT, so if she wins she might take over the country! " @realDonaldTrump #VoteTrump pic.twitter.com/cHrP8lkPbS	FAKE
5020	'The only other option': Bernie Sanders backers turn to Green party's Jill Stein	Vanessa Tijerina was not politically active until a couple years ago. Then she started looking closely at problems in the healthcare system, feeling that mainstream politicians were not delivering solutions – and discovered Bernie Sanders. Last September, at short notice, she drove three hours to San Antonio, Texas, from her home near the border with Mexico so she could join other Sanders support…	REAL
1171	Trump, Clinton Head Into SC with Fierce Competition on Their Heels	The presidential candidates are laser-focused on South Carolina right now, with the Republican primary coming up on Feb. 20, and the Democratic primary on Feb. 27. The latest surveys show Republican Donald Trump and Democrat Hillary Clinton as the clear frontrunners. But the other candidates are waging fierce battles for second place. Heading into South Carolina, Trump already has a solid lead. T…	REAL
9614	Which Non-OPEC Producers Can Be Expected To Cut?	by Jerri-Lynn Scofield Jerri-Lynn here: The following post summarizes the state-of-play regarding production cutbacks for twelve oil-producing states invited to participate in the Organization of Petroleum Exporting Countries’ (OPEC) ongoing discussions regarding a much-anticipated output freeze. As the post suggests, failure to agree restrictions and stabilize prices might heighten the risks of …	FAKE
7147	Trump Team Begins Making List Of Executive Orders To ‘Erase Obama’s Presidency’ On Day One	In what amounts to the first pang of just how profound America’s Election Day screw up truly was, Trump’s campaign is reportedly already working on a plan to scrub that last eight years of progress out of existence on Trump’s very first day in office . No Obama accomplishment will remain. They even have a name for the plan: The First Day Project. Organized by the Heritage Foundation, the goal is …	FAKE
764	Why Trump is a shocking GOP choice	(CNN) Sometimes political change comes from unexpected people and at unexpected moments. One of the biggest surprises of 2016 is that Donald Trump is poised to win the nomination of the Republican Party while defying key elements of GOP orthodoxy. While Trump may very well shift hard to the right in the general election (reversing the conventional pattern of running to the hard right in the prima…	REAL
10396	What The Trump Skeptics Got Wrong	Home This Month Popular What The Trump Skeptics Got Wrong What The Trump Skeptics Got Wrong FitzRoy Sommerset FitzRoy is a British and American Nationalist who refuses to apologize for the British Empire. As a young man, he "took a President's shilling" and served in the U.S. Army. In his free time, he enjoys studying history and destroying the SJW revisionist narrative. November 12, 2016 Politic…	FAKE
1819	Donald Trump: ‘We have to take back the heart of our country’	Republican presidential candidate Donald Trump, whose caustic comments about Mexicans have inflamed the immigration debate, told thousands of cheering supporters here Saturday that “we have to take back the heart of our country.” In a rambling, defiant speech delivered in this border state that has been the epicenter of the nation’s divisive battle over immigration reform, Trump declared: “These …	REAL
569	Jeb Bush fights lonely battle defending Common Core	Nashville, Tennessee (CNN) As opposition to Common Core began to swell in Tennessee, Jeb Bush showed up to an education forum in March of last year, advocating for state officials to keep the higher standards in place. Now, a little more than a year later, Bush returned to Nashville Saturday night to address the state's GOP dinner, but his push for the state to hold onto Common Core didn't succee…	REAL
4770	Donald Trump can’t resist blaming Bill Clinton when his own sexism comes up	Even by his standards, Donald Trump's reaction to the release of an audio tape of him joking about sexually assaulting women was astonishing: He seamlessly pivoted from a devastating revelation about his own misogyny to pointing out that Bill Clinton is the Real Sexist. This is part of a pattern. In the first presidential debate, he congratulated himself for not bringing up Bill's infidelities: "…	REAL
10442	Hillary Clinton Jumps the Shark with ‘Trump’s Secret Russian Server’ Conspiracy Theory	21st Century Wire says… Yesterday, WikiLeaks editor and founder Julian Assange confirmed what 21WIRE already knew – that Hillary Clinton and the Obama White House’s claim of the US election process being “hacked by the Russian government” was a desperate work of fiction. Not content with that fish tale, Hillary Clinton took the narrative to an embarrassing new low (if that was even possible) with…	FAKE
1920	Will Clinton’s experience be a liability?	Hillary Rodham Clinton’s tenure as secretary of state was supposed to be a central argument for her forthcoming run for president. Her globe-trotting record as the nation’s chief diplomat, her role championing women’s empowerment and gay rights, and her experience on tough national security issues were all supposed to confer credentials that none of her possible GOP opponents would possess. But o…	REAL
4431	Obama outlines plan to keep 5,500 troops in Afghanistan	President Obama said Thursday that he will keep 5,500 U.S. troops in Afghanistan into 2017, ending his ambitions to bring home most American forces from that war-torn country before he leaves office. The president’s decision came after an extensive months-long review that included regular discussions with Afghanistan’s leaders, his national security team and U.S. commanders in the field. The move…	REAL
1675	Biden backers to naysayers: Not so fast	Democrats loyal to Vice President Biden have a three-word response to the politicians and pundits who say Hillary Rodham Clinton’s performance in Tuesday’s Democratic debate makes a Biden campaign less likely: Not so fast. Appearing eager to tamp down talk that the window of opportunity for the vice president to launch a campaign nearly closed after the debate, loyalists are taking steps to assur…	REAL
5057	Clinton Enjoys Post-DNC Bounce - But Will it Last?	Democratic presidential nominee Hillary Clinton received a big convention bounce. A new CNN poll has her leading GOP rival Donald Trump 52 percent to 43 percent in a two-way matchup. The Republican nominee is still under fire for how he reacted over the weekend to the parents of Humayun Khan, a Muslim U.S. Army captain killed in Iraq. Khizr Khan blasted Trump at the Democratic convention, noting …	REAL
9738	Alabama Prison Officials Retaliate Against Prison Strike Leader By Cutting Water To Cell	Advocates say prison officials at the Kilby Correctional Facility in Alabama turned off the water to Kinetik Justice Amun’s solitary cell after he initiated a hunger strike. Officials then transferred him to the Limestone Correctional Facility, which has a “behavioral modification program” known among prisoners as a “hot bay” dorm in which prisoners are forced to live in pairs in hot and squalid …	FAKE
7410	Re: Texas Police Arrest Trump Voter for Wearing “Deplorable” T-Shirt	Email On Monday, a man who voted for Donald Trump was arrested for wearing a T-shirt that referenced Hillary Clinton 's comments about Trump supporters being "deplorables" to the polls. Brett Mauthe, 55, was arrested after he went to the polls wearing a pro-Trump hat and a shirt that read, "basket of deplorables." According to KSAT 12, Mauthe removed his hat at the request of those who were overs…	FAKE
5551	NGOs should condemn terrorists in Syria, not Russia fighting them – Foreign Ministry	NGOs should condemn terrorists in Syria, not Russia fighting them – Foreign Ministry Published time: 26 Oct, 2016 22:53 Edited time: 26 Oct, 2016 23:12 Get short URL Aerial view of the Foreign Ministry building in Moscow. © Maksim Blinov / Sputnik The NGOs that demanded Russia’s removal from UN Human Rights Council lack impartiality as they ignore terrorist activities as well as violations by the…	FAKE
8648	Genetically Modified Crops in U.S. Fail to Deliver Expected Yields	Genetically Modified Crops in U.S. Fail to Deliver Expected Yields 10/31/2016 ALL GOV The controversy over genetically modified crops has long focused on largely unsubstantiated fears that they are unsafe to eat. But an extensive examination by The New York Times indicates that the debate has missed a more basic problem — genetic modification in the United States and Canada has not accelerated in…	FAKE
9968	The Fatal Expense Of American Imperialism	The Fatal Expense Of American Imperialism By Jeffrey D. Sachs Boston Globe " - THE SINGLE MOST important issue in allocating national resources is war versus peace, or as macroeconomists put it, guns versus butter. The United States is getting this choice profoundly wrong, squandering vast sums and undermining national security. In economic and geopolitical terms, America suffers from what Yale…	FAKE
6818	Comment on A Group Of Reluctant Men Hold Kittens For The First Time. Hilarity Ensures by para para dinle	A Group Of Reluctant Men Hold Kittens For The First Time. Hilarity Ensures By Tiffany Willis on September 14, 2014 Subscribe Screengrab via YouTube Not everyone is a cat fan, and not everyone finds kittens adorable. I confess: I’ve always been a dog person, actually, but in recent years, I’ve become very attached to my adorable cats , too. In this video, a group of big burly guys visited a feral …	FAKE
188	House yanks first spending bill off the floor	Notable names include Ray Washburne (Commerce), a Dallas-based investor, is reported to be under consideration to lead the department.	REAL
5028	Donald Trump Pushes Republican Party to Its Breaking Point	Donald Trump has summoned a tornado of negative stories that threaten to rip his campaign from its foundation if he doesn't stop, supporters inside and outside Trump's orbit are warning. Several top backers — including Republican National Committee Chairman Reince Priebus, former House Speaker Newt Gingrich and former New York Mayor Rudy Giuliani — are trying to persuade Trump to move past his fe…	REAL
3	Trump, Clinton clash in dueling DC speeches	Donald Trump and Hillary Clinton, now at the starting line of a general election race, traded shots across the capital Friday in dueling addresses before two very different D.C. audiences -- each warning the other would take the country backward. Trump headlined the Faith and Freedom Coalition’s “Road to Majority” summit while Clinton addressed a Planned Parenthood national conference. Trump, loo…	REAL
7103	Hillary Clinton BETRAYED by Her Own Family: “We’re Voting for Trump!”	Hillary Clinton’s niece has revealed to Radar that she will be voting for Donald Trump next week. Macy Smit is the daughter of Bill Clinton’s brother Roger. “Something tells me the Clinton side of the family looks at me and my mother as not good enough, but we’re hard-working!” she said. “I support Donald Trump — 100 percent! I have been a Democrat my entire life, but Trump is what we need right …	FAKE
4561	'NO CAMP! NO CAMP!': Scuffles break out at Hungary train station after police stop migrant train	Confusion reigned at Budapest's main railway station Thursday morning after Hungarian police allowed hundreds of migrants to enter the building, but the country's railway operator said that no direct trains would depart for Western Europe, the intended destination for many refugees. A Reuters photographer estimated that up to 1,000 migrants from the Middle East, Africa and Asia had poured into th…	REAL
7938	Green Party’s Margaret Flowers Challenges US Senate Debate in Maryland as Undemocratic [1]	By BAR editor and columnist, Dr. Marsha Adebayo T he “revolving, rigged system” that purports to be American democracy was revealed in all its corporate vulgarity on a Baltimore university stage, last week. Two U.S. Senate candidates of the duopoly parties pretended to support the Green Party’s candidate’s right to join the debate, but failed to protest when cops hauled her away. “This was their …	FAKE
4145	How a $15 minimum wage went from ‘extreme’ to enacted	What once was considered “pie in the sky” is slowly becoming law. In New York, state legislators just agreed to raise the state minimum wage to $15 an hour, with the full effect beginning in New York City by December 2018. California just passed a compromise raising the minimum wage to $15 an hour by 2022. New Jersey and the District are planning to move similar laws. After New York and Californi…	REAL
479	Will Asia trade deal hurt US workers? Six tough questions answered.	Critics of the Trans-Pacific Partnership trade deal – and the Senate bill to give the president fast track authority to negotiate it – say it will hurt American workers. Here is a look at some of those claims. President Obama delivers remarks on trade at Nike corporate headquarters in Beaverton, Ore., Friday. Mr. Obama pressed fellow Democrats to support his push for a trade deal with Asian count…	REAL
6132	#BoycottComedian…ROBERT DENIRO Wanted “To Punch Trump In The Face”…Supports Anti-Trump Rioters…Now Wants Americans To Support His New Movie [VIDEO]	Go to Article Donald Trump was willing to give up a very fulfilling life that took decades to build, so he could step up and take control of an out of control government. He and his family have already sacrificed so much because he chose to put his country first. Making sacrifices is certainly not something loudmouth liberals like Robert DeNiro are accustomed to. DeNiro was very vocal about his o…	FAKE
6865	Doctor Finds New Life As A Clown More Fulfilling | GomerBlog	Tweet Pediatrician Jim Smith is thrilled with his new career as a professional Clown. He specializes in children’s birthday parties but has the skill set to perform at kindergarten graduations as well. “Leaving the hospital was the best thing I’ve ever done. Can I say that again?” said an elated Dr. Jim Smith. Dr. Jim Smith first became interested in becoming a Clown after suffering from extreme …	FAKE
2532	City, County Leaders Ask Court To Lift Injunction On Obama Immigration Programs	WASHINGTON -- Leaders from more than 70 cities and counties, some going against their states, joined a legal brief filed Monday asking an appeals court to allow President Barack Obama's deportation relief policies to move forward. "Continuing to delay implementation of the president’s executive action on immigration hurts our economy and puts families at risk," New York Mayor Bill de Blasio (D), …	REAL
7986	BREAKING : Bay of Pigs Veterans Association Endorses Donald Trump – TruthFeed	BREAKING : Bay of Pigs Veterans Association Endorses Donald Trump BREAKING : Bay of Pigs Veterans Association Endorses Donald Trump Breaking News By Amy Moreno October 26, 2016 Our vets love Trump. They know he’s the ONLY one who can fix the broken system. Our vets are dying in the streets and the hallways of VA hospitals, while illegals and refugees enjoy taxpayer “freebies.” The ONLY way this w…	FAKE
6622	Rigged Election: Hillary & Trump Caught Partying with Kissinger at Jesuit Gala	By Covert Geopolitics We have been very, very suspicious of Donald Trump since he began his political run. Many believed he was an outsider who was our “only hope” to tame the US federal government beast. But it has become very clear he is not. First, Wikileaks showed that Killary herself actually approved Trump to be her competitor. According to an email sent from an assistant at the Clinton cam…	FAKE
4246	Democrats Clinton and Sanders pounce on Flint water crisis — and each other	Hillary Clinton and Bernie Sanders clashed fiercely Sunday over jobs, trade and Wall Street while agreeing that much more must be done to address a two-year-old water-contamination crisis that has paralyzed this majority-black city. The session included the sharpest exchange yet between the Democratic presidential candidates over their economic plans and records. It included a heated argument ove…	REAL
9785	Israel: 1984 Everlasting	Photo by SarahTz | CC BY 2.0 Empty Declarations of Democracy… Vacant Boasts of humanity For decades, Israel has held itself out as being the lone “democracy” in the Middle East; a state where the rights of individuals could not and would not be held hostage to the autocratic whims of royalty, but rather a full partner to a free and robust electoral process that guarantees not just meaningful inpu…	FAKE
708	No, Sanders wouldn't be a better match for Trump	**Want FOX News First in your inbox every day? Sign up here.** Buzz Cut: • No, Sanders wouldn’t be a better match for Trump • Power Play: Senate flipping out? • Reid tries to diffuse Dem tensions • Fox News Latino poll: Hillary tops Trump by 39 points with Hispanics • Look out below NO, SANDERS WOULDN’T BE A BETTER MATCH FOR TRUMP Bernie Sanders is looking a lot like John Kasich these days. And, …	REAL
5485	Georgia Abandons Ukraine's Anti-Russian Obsession - Archil Sikharulidze	Your daily reality snack Georgia Abandons Ukraine's Anti-Russian Obsession After a brief period in which both Ukraine and Georgia appeared to be united against Russia, it now appears that the two nations are moving along very different paths Originally appeared at Russia Direct In October, Georgia didn’t support any of Ukraine’s resolutions denouncing the Kremlin’s foreign policy within the Parli…	FAKE
9748	Trump Vows To "Renovate" the Bill of Rights	Topics: Politics , Hillary Clinton , Donald Trump , 2016 Presidential Election , President , US Constitution Thursday, 10 November 2016 If anyone in this "great" land knows anything about renovation, it may well be presidential hopeful Donald J. Trump. A veteran of the real estate industry for several decades now, Trump surely has renovated his share of properties, buildings and even golf courses…	FAKE
4563	‘People in Europe are full of fear’ over refugee influx	The European Union’s sharpening divisions over a spiraling refugee crisis broke into the open Thursday with two leaders strongly disagreeing in public over whether the asylum-seekers were threatening “Europe’s Christian roots.” That was the language used by Hungarian Prime Minister Viktor Orban as he warned Europe against allowing in mostly Muslim families. A day after a drowned Syrian toddler wa…	REAL
6351	CNN Breaking News: Trump Tells Supporters To Vote Multiple Times	CNN (also known as the Clinton News Network) has gone out of its way to try to rig the election for Democrat nominee Hillary Clinton this year. It hasn’t even tried to hide its bias in an attempt to destroy Republican nominee Donald Trump’s chances at becoming president. Over the weekend, CNN tried desperately to find anything it could to distract the American people from the FBI’s announcement t…	FAKE
944	The GOP would unite against Trump at its own peril	The other day I spied a high Republican official walking on the street and called out his name. He stopped, hit his smile app and exclaimed how glad he was to see me. “What are you going to do about Trump?” I asked. He paused and then uttered the dreaded word: unity. “We have to have unity,” he said. I got his message. He’s selling out. In the coming weeks, Republicans everywhere will be seeking …	REAL
9652	Hillary’s “Big Tent” is Obama’s “Grand Bargain” on Steroids	2016 presidential campaign by BAR executive editor Glen Ford Barack Obama tried to woo Republicans into a “Grand Bargain” that would have gutted Social Security. Bill Clinton let loose the banks. But Donald Trump’s destruction of the Republican Party will allow Hillary Clinton to “gather the whole of the ruling class under the same party banner, in one Big Tent, where the grandest of bargains can…	FAKE
821	Kasich bows out. Did he do 'the right thing?'	Ohio Gov. John Kasich, a political insider who believed in civility, suspended his campaign Wednesday – one day after Sen. Ted Cruz bowed out. How SNL's 'the bubble' sketch about polarization is all too true Republican presidential candidate John Kasich arrives to Central Medford High School in Medford, Ore. on April 28. The Ohio governor suspended his campaign Wednesday. John Kasich, who ran as …	REAL
6893	October 28: Daily Contrarian Reads	October 28: Daily Contrarian Reads By David Stockman. Posted On Friday, October 28th, 2016 My daily contrarian reads for Friday, October 28th. You need to login to view this content. David Stockman’s Contra Corner isn’t your typical financial tipsheet. Instead it’s an ongoing dialogue about what’s really happening in the markets… the economy… and governments… so you can understand the world aroun…	FAKE
7831	How Western Media Teleported a Child 'Victim' from Homs to Aleppo (PHOTOS, VIDEO)	How Western Media Teleported a Child 'Victim' from Homs to Aleppo (PHOTOS, VIDEO) Western media is capable of amazing feats which defy even the laws of physics Originally appeared at Russian Spring The West keeps fighting its informational war on Russia blaming Russian Air Force for bloody crimes in Syrian Arab Republic. To persuade the world community of the fact that Moscow is to blame for cata…	FAKE
5114	The Sad Truth About Melania Trump’s Plagiarism Snafu	First of all, poor Melania. She was just trying to do her part and get the hell out of there. She deviated not a word from the teleprompter, except when thrown by unfamiliar words—like when “adversaries” came out as “advisories.” Hey, they’re similar. Second of all, how the hell does this even happen? Watch the video of Melania and Michelle Obama superimposed upon each other, and you get a sense …	REAL
4630	Will the Comey bombshell really shake up the 2016 race?	First Read is a morning briefing from Meet the Press and the NBC Political Unit on the day's most important political stories and why they matter. After bombshell, does the remarkably stable '16 race stay stable? There's no hyperbole in stating that the 2016 Hillary Clinton-vs.-Donald Trump presidential race has been the craziest we've covered. Consider all of the jaw-dropping moments: Mexican ra…	REAL
3887	Rating Obama, 50% say he's been a success	George Washington was the first President of the United States, serving from 1789 to 1797. He also served as commander-in-chief of the Continental Army, and he has the distinction of being the only President unanimously elected by the Electoral College. The second U.S. President, John Adams, served from 1797 to 1801. He was also the first vice president of the United States, and he was the first …	REAL
9253	James Comey to be taken out, knows too much about Clintons	James Comey to be taken out, knows too much about Clintons 08.11.2016 | Source: AP Photo James Comey, Director of the FBI, can be sacked for a 'thoughtless step' - intrusion into elections. Valerie Jarrett, Obama's adviser, managed to convince him of necessity to undertake such a step, Daily Mail reported with a reference to a source in the White House. At the same time, other sources assert that…	FAKE
8577	‘A noun, a verb and Donald Trump’: Rubio seeks to seize on Murphy’s flaw	Print As Marco Rubio and Patrick Murphy squared off in the final debate of their Florida Senate race, the discussion turned to the Syrian civil war. Rubio, a former presidential candidate and member of the Senate intelligence committee, challenged his rival’s understanding of the factions on the ground. Murphy, a two-term congressman, reverted to a familiar line. “It just goes back to the same po…	FAKE
10130	The True Scandal of 2016 Was The Torture of Chelsea Manning :	The True Scandal of 2016 Was The Torture of Chelsea Manning By Jeremy Scahill November 10, 2016 " Information Clearing House " - " The Intercept " - A few days ago, we learned that Private Chelsea Manning attempted to take her own life last month for the second time since being sentenced to 35 years at the U.S. military prison in Leavenworth, Kansas. The whistleblower, who provided the collateral…	FAKE
500	OPEC sees oil prices exploding to $200 a barrel	Right now the oil market is totally focused on finding a bottom for oil prices. However, according to OPEC's Secretary-General Abdulla al-Badri we've already hit bottom. Not only that, but he sees a real possibility that oil prices could explode higher to upwards of $200 per barrel in the future. He's far from the only one that sees a return of triple-digit oil prices. According to the Secretary-…	REAL
10391	“CLINTON, INC”: WATCH HOW’S IT PAINS MSM TO REPORT CLINTON CORRUPTION	Home › VIDEO › “CLINTON, INC”: WATCH HOW’S IT PAINS MSM TO REPORT CLINTON CORRUPTION “CLINTON, INC”: WATCH HOW’S IT PAINS MSM TO REPORT CLINTON CORRUPTION 0 SHARES Post navigation	FAKE
2497	United States v. Texas, the biggest immigration case in a century, explained	When it takes up the question of whether President Obama's 2014 immigration executive actions were constitutional, the Supreme Court will throw out its typical playbook. United States v. Texas is one of the most — if not the most — important cases before the highest court this term. It's certainly the most important immigration case the Supreme Court has taken up in a generation (or, arguably, a …	REAL
9742	I dare you to restrain yourself from laughing at Trump and Hillary in a stronger hot show	I dare you to restrain yourself from laughing at Trump and Hillary in a stronger hot show # akajsaid 1 off court okay a woman of the people that's what you're a man of the people who don't like carbon i was living in the white boy tell you what professional wrestling skin like a Russian drive safe russian and get there you going back with any probably couldn't find me you don't the job drunk thin…	FAKE
7946	UFO Investigator - MAX SPIERS - Found Dead After Vomiting Black Liquid.	link a reply to: carewemust "Vomiting black liquid" caught my eye. I know bleeding internally can cause black vomit, sometimes it looks like coffee grounds. But something in the HeatStreet article that Fox news linked too also caught my eye: Max was buried in Canterbury cemetery after his mother arranged to have his body flown home a week after his death. A post-mortem examination was carried out…	FAKE
6939	Jewish Press Releases Audio Tape Exposing Hillary Clinton Plotting to Rig Election	Decade-old audio exposes then-Senator Hillary Clinton saying the US should have manipulated Palestinian parliamentary elections in 2006 to prevent a Hamas victory. The presidential candidate lamented that the US didn’t “determine who was going to win.” “I do not think we should have pushed for an election in the Palestinian territories. I think that was a big mistake,” then-New York Senator Clint…	FAKE
7317	Clinton Campaign STUNNED As FBI Reportedly Reopens Probe Into Hillary Clinton Emails	Clinton Campaign STUNNED As FBI Reportedly Reopens Probe Into Hillary Clinton Emails Posted on Tweet Home » Headlines » World News » Clinton Campaign STUNNED As FBI Reportedly Reopens Probe Into Hillary Clinton Emails A SHOCKING blow to the Clinton Campaign emerged unexpectedly Friday as the FBI has reportedly REOPENED probe into Hillary Clinton’s email server as “The FBI has learned of the exist…	FAKE
2837	The Middle East’s sick state	Will the Middle East be as unstable 10 years from now as it is today? I posed that question this week to a class of students at Harvard University’s Kennedy School of Government. About half answered yes — that things will be as bad or worse, no matter what the United States does. These graduate students sense what many Middle East experts are beginning to vocalize: The region is caught in a turbu…	REAL
6814	Physicists just found more hints of an elusive particle that’s its own antiparticle	Matter and antimatter, simultaneously. By BEC Crew Almost 80 years ago, an Italian physicist proposed that a particle could exist as both matter and antimatter at the same time. Called the Majorana fermion, this mysterious state of matter set off a decades-long hunt, with scientists finding the first real evidence of its existence earlier this year . And now physicists in China have discovered th…	FAKE
5871	SHOCK: NSA Can Recover ALL of Hillary’s Deleted Emails	REPORT: Hillary’s Friends Told To Lie About Her Email Scandal How powerful is the NSA? This secretive agency employs thousands of people and has literally weaponized our national information technology infrastructure. Most of the most powerful espionage tools are created by the National Security Agency’s elite group of hackers. If there is anyone on the planet who best understands the NSA’s cland…	FAKE
3870	White House Monitoring Iran Aid Ship to Yemen	An Iranian ship purportedly carrying aid to Yemen should change course and head to Djibouti where the United Nations is overseeing humanitarian deliveries, US officials demanded Tuesday. The US military is tracking the ship after Tehran reportedly said it would send warships to escort the vessel to Yemen, Pentagon spokesman Colonel Steven Warren told reporters. The ship, the Iran Shahed, had move…	REAL
868	Why Trump is still likely to fall 52 delegates short of nomination	There’s nothing quite like playing in front of the hometown crowd to get your mojo back. And that’s exactly what Donald Trump did in the New York primary Tuesday, winning 61 of 62 counties and all but one congressional district en route to scooping up 90 delegates. In the end, Trump’s resounding victory may have been as vital to the tone of the race coverage as it was to his actual path to the Re…	REAL
1115	Trump, Sanders trade blame over Chicago protests	CHICAGO —Donald Trump, the GOP presidential front-runner, on Saturday first blamed "thugs" for his decision to cancel a rally in Chicago over alleged security concerns and then said supporters of his Democratic rivals caused disruptions there. "It is (Hillary) Clinton and (Bernie) Sanders people who disrupted my rally in Chicago - and then they say I must talk to my people," Trump tweeted. "Phony…	REAL
6863	Electronic Voting Machines Caught Switching Trump Votes To Hillary: “Trying to Steal Texas” | Survival	(Before It's News) This article was written by Michael Snyder and originally published at Economic Collapse blog . Editor’s Comment: In particular with electronic voting, the opportunity to flip votes and steal elections is almost unstoppable and will be very difficult to hold accountable. Nonetheless, that is exactly what activists in Texas and other key states should focus on. After decades of …	FAKE
449	Gas prices could drop toward $1 a gallon	In some gas stations around the country, the price of a gallon of regular has dropped below $1.42. AAA and GasBuddy, two organizations that follow gasoline prices, say that gasoline prices below $2 will not be unusual in most of the United States. As oil prices fall, and refinery capacity stays strong, the price of gas could reach $1 a gallon in some areas, a level last reached in 1999. As a matt…	REAL
2768	The Saber Rattling Between Saudis, Iran Just Got More Ominous	JERUSALEM, Israel  An unknown group in Iran posted an animated film on the Internet simulating a missile attack on Saudi Arabia, including an attack on their main oil fields. While it's unclear who made the video, it highlights the growing animosity between these two Middle East giants. The animation simulates an Iranian rocket attack using missiles fired from Yemen. The attack is designed to cr…	REAL
10300	India's Stonehenge: 7,000-Year-Old Megalithic Site is Oldest Observatory in South Asia	Print Email http://humansarefree.com/2016/10/indias-stonehenge-7000-year-old.html A remarkable 7,000-year-old megalithic site that served as an astronomical observatory has been found in Muduma village in Telangana, India. The discovery has been hailed as one of the most significant archaeological findings in India over the last few decades.According to Times of India , the team of archeologists …	FAKE
9765	Top US General Pleads With Troops Not To Revolt Over 2016	Behind the headlines - conspiracies, cover-ups, ancient mysteries and more. Real news and perspectives that you won't find in the mainstream media. Browse: Home / Top US General Pleads With Troops Not To Revolt Over 2016 Essential Reading General Ivashov: “International terrorism does not exist” By wmw_admin on February 24, 2007 Gen. Leonid Ivashov was Chief of Staff of Russian armed forces when …	FAKE
9569	Why Director Comey jumped at the chance to reopen Hillary investigation	By wmw_admin on October 31, 2016 Ed Klein — DailyMail.com Oct 30, 2016 New York Times bestselling author Ed Klein has just published his fourth book about the Clintons since 2005, Guilty as Sin. Klein had told how Bill Clinton enjoyed foot rubs, massages and romps in his presidential library with female interns and has described new details about Hillary’s medical crises. Guilty as Sin is availab…	FAKE
3855	Poll: Obama popularity on the upswing	President Barack Obama's popularity with the public is on the upswing, according to a new Gallup poll that found him enjoying his strongest approval rating in nearly two years. That breaks down predictably along party lines, with 90% of Democrats viewing him favorably while only 13% of Republicans say the same. The overall boost in popularity seems to be driven in part by a steady improvement in …	REAL
6220	BLOOMBERG-BACKED PENNSYLVANIA ATTORNEY GENERAL SENTENCED TO 10-23 MONTHS IN PRISON	Home › POLITICS | US NEWS › BLOOMBERG-BACKED PENNSYLVANIA ATTORNEY GENERAL SENTENCED TO 10-23 MONTHS IN PRISON BLOOMBERG-BACKED PENNSYLVANIA ATTORNEY GENERAL SENTENCED TO 10-23 MONTHS IN PRISON 0 SHARES [11/1/16] NRAILA – Back in August , we reported that Michael Bloomberg-backed then-sitting Pennsylvania Attorney General Kathleen G. Kane had been found guilty of criminal conspiracy and perjury i…	FAKE
5849	Is A Birthday Surprise Coming For Hillary Criminalton? Kim Dotcoms Mysterious Tweet.	We Are Change Wikileaks helped celebrate Hillary Criminalton’s birthday Wednesday by gifting Hillary and the American people another glimpse into Clinton land. Corruption, dirty tricks all to get the Presidency the tactic hasn’t changed since Arkansas. Do whatever it takes. Wikileaks has now proven the Clinton’s past allegations of corruption likely to be true, all those talks over the years of H…	FAKE
1318	Rachel Maddow made them fight: She’s the reason for the tense Hillary/Bernie fireworks	It was, finally, the moment Democrats have been waiting for: Former Secretary Hillary Clinton and Senator Bernie Sanders facing off one-on-one, unencumbered by extraneous candidates and audience questions. Last night’s MSNBC debate crackled with heat, as the two candidates stood very close to each other on stage and made their case to the watching public, answering questions from moderators Rache…	REAL
972	Past cases suggest Hillary won’t be indicted	"One should not insist on nailing [Trump] into positions that he had taken in the campaign," he said.	REAL
109	U.S. Split Along Racial Lines on Backlash Against Police, Poll Finds	Americans are bracing for a summer of racial disturbances around the country, such as those that have wracked Baltimore, with African Americans and whites deeply divided about why the urban violence has occurred, a new Wall Street Journal/NBC News poll has found. A resounding 96% of adults surveyed said it was likely there would be additional racial disturbances this summer, a signal that America…	REAL
2691	The media unload on Donald Trump	With Trump's call for a temporary ban on Muslims entering the United States, several of the nation's most esteemed journalists and influential news outlets have set aside traditional notions of balance and given themselves license to label the Republican front-runner a liar, a demagogue, a racist and worse. Tom Brokaw, the veteran NBC News anchor, has called Trump's proposal "dangerous," and like…	REAL
5772	How To Reduce Stress	Share on Facebook Share on Twitter The root cause of stress is fear, as all fear is the threat of losing our attachments. If we’re attached to a desired outcome, anything that threatens it will be something we fear. The fear of losing control underpins stress, for example, and creates frustration over what can’t be controlled. As desirable as it is to be in a position of control, our attachment t…	FAKE
4397	Popular Health Exchange In Jeopardy After Surprise Republican Win	More than 500,000 people have gotten health insurance in Kentucky through the state's health care exchange, Kynect, and through expanded Medicaid. Kentucky has seen the second-steepest drop in uninsured of any state. Supporters of the health care law point to it as one of the success stories, but the man who very well could become the state's next governor is vowing to "dismantle" Kynect and canc…	REAL
8902	The First Space Photo Of Earth - Shot From A Third Reich Rocket In 1946	« Previous - Next » The First Space Photo Of Earth - Shot From A Third Reich Rocket In 1946 Prior to 1946, the highest pictures that had ever been taken of the Earth were from the Explorer II balloon in 1935. At 13.7 miles up, the photos were understandably vague. At this point, our view of Earth was largely based on science, with a bit of support from the Explorer II photos. However, nothing was…	FAKE
2052	Hillary’s No Slam Dunk in 2016	Could Hillary Clinton be the next Richard Nixon? Now that’s a provocative question, but it isn’t quite what you think. The other day, I watched Hillary and Bill Clinton take in their close friend Terry McAuliffe’s inauguration as governor of Virginia. Neither Clinton spoke, but their presence said it all: Virginia, the Mother of Presidents long before it was a modern swing state, will be seeing a…	REAL
5760	Russia, India will expand military cooperation with focus on Navy projects | Russia & India Report	Russia, India will expand military cooperation with focus on Navy projects 26 October 2016 TASS The Russian defence minister pointed out that the progress of joint production of Ka-226 helicopters, BrahMos and S-400 indicates technical cooperation with India should be expanded. Facebook india , russia , shoigu Defense Minister Sergei Shoigu, right, and Defense Minister of India Manohar Parrikar a…	FAKE
7169	Make music great again, with these 10 Trumped up album covers	Next Swipe left/right Make music great again, with these 10 Trumped up album covers We’ve previously seen how the addition of Donald Trump can ruin perfectly good films , now the tiny-handed man baby ruins 10 albums. 1. — Suzanne McCusker (@SuzMcC72) November 2, 2016 2. https://twitter.com/Okeating/status/793820751782633472	FAKE
7966	CNN Talker Famous for Saying 'Pu***' on Air Lashes Out at Newt for Saying Megyn's 'Obsessed with Sex'	Share on Twitter The Wildfire is an opinion platform and any opinions or information put forth by contributors are exclusive to them and do not represent the views of IJR. During a panel discussion on Wednesday's “Anderson Cooper 360,” Republican strategist and CNN regular Ana Navarro went off on Newt Gingrich over his meltdown on “The Kelly File”— during which he angrily accused Kelly of being “…	FAKE
605	Senate GOP leaving tea party primary battles behind	The move would make it easier for the Trump administration to demolish the exchanges.	REAL
6895	Meet The Man Who Started The Illuminati	Today, they are the source of ‘all conspiracy theories’ they are the inspiration behind many fiction novels, movies. Illuminati is considered as the secret organization that is really controlling the world, pulling strings from behind ‘the scene’ and steering the world towards a New World Order. But this all started back in 1776, Ingolstadt, Germany by a man named Adam Weishaupt who was a respect…	FAKE
819	Anti-Trump delegates now responsible for nominating him	The death threats were starting to get to Constantin Querard. They had been streaming in from Donald Trump supporters, who wanted to know why Sen. Ted Cruz (R-Tex.) had won delegates at Arizona’s convention even though Trump had won the state. After the deluge, finally, a nice-seeming message appeared on his Facebook page. Querard, the Arizona political consultant who had managed Cruz’s delegate …	REAL
9302	Syria’s UN Envoy ‘Appalled’ By Rebel Attacks On Civilians In Aleppo	On Sunday Syrian state media said rebels had used chemical weapons against government-controlled districts of Aleppo. RT reports: Scores of civilians, including several children, were killed while hundreds of others were wounded in “relentless and indiscriminate” attacks carried out by opposition groups in the western districts of Aleppo, according to the UN statement. “Those who argue that this …	FAKE
9565	Collusion Between Facebook and Hillary’s Campaign Revealed in Clinton Emails	Posted on October 29, 2016 by Michael DePinto Who would have thought right? Hillary’s campaign establishing what appears to be some very close ties with the largest social media company ( Facebook ) on the Internet, right in the midst of her presidential campaign? It’s not enough that Hillary has Google hiding various stories from Clinton search queries, but it looks like she had to go and get Fa…	FAKE
1883	Pro-Obama super PAC shifts focus to possible Clinton 2016 bid	The country's biggest liberal super PAC, which helped re-elect President Obama last year, is shifting focus to support a possible Hillary Clinton White House bid in 2016. A spokesman for Priorities USA Action, originally formed by ex-Obama advisers, confirmed to FoxNews.com that it is now raising money in support of Clinton. There have been sporadic efforts by Democratic groups to encourage Clint…	REAL
3682	3 dead in Colorado Springs Planned Parenthood shooting	Two civilians and one police officer died after a gunman opened fire at a Colorado Springs Planned Parenthood, leading to a five-hour standoff with law enforcement. Nine other people, four civilians and five police officers, were taken to local hospitals with gunshot wounds and are in good condition, according to police. The gunman is in police custody after surrendering just before 5 pm local ti…	REAL
5826	Report from the Refugee Camp in Calais, France: “the Jungle”	Report from the Refugee Camp in Calais, France: “the Jungle” Report from the Refugee Camp in Calais, France: “the Jungle” By 0 114 “I was in jail with a Libyan man, his friends came and broke into the jail and let us go, too. There was fighting everywhere. You pray to be in jail with Libyans, because they do not recognize the current government, they will do what they want.” (spoken by a refugee …	FAKE
5190	Trump refuses to say whether he'll accept election results	(CNN) Donald Trump on Wednesday refused to say he would accept the result of the presidential election if he loses to Hillary Clinton, raising the possibility of an extraordinary departure from principles that have underpinned American democracy for more than two centuries. "I will look at it at the time," Trump said when asked during the final presidential debate whether he would concede if he l…	REAL
2139	Fiorina blames environmentalists for California drought	The party looks to Kamala Harris, Catherine Cortez Masto, Tammy Duckworth and Maggie Hassan to help lead it out of the abyss.	REAL
6437	AG Lynch told FBI Director Comey NOT to go public with the new Clinton email investigation	Posted by Daisy Luther According to a report in the New Yorker, James Comey , Big Kahuna of the FBI, went full-on cowboy in releasing details of the new Clinton email inquiry. Apparently, the Department of Justice advised him not to release the information just days before the presidential election. Gosh. I wonder if the same advice would have been given if it was Donald Trump who was being inves…	FAKE
7588	FBI reopens Clinton investigation as new emails found ‒ Comey	The FBI has learned of more emails involving Hillary Clinton’s private email server while she headed the State Department, FBI Director James Comey told several members of Congress, telling them he is reopening the investigation. “In connection with an unrelated case, the FBI has learned of the existence of email that appear to be pertinent” to Clinton’s investigation, Comey wrote to the chairs o…	FAKE
9443	Congress Knew For At Least Two Years About Pentagon Efforts To Take Back Bonuses From Veterans	Print Although members of Congress are now absolutely outraged the Pentagon is trying to recoup bonuses given out to thousands of troops, it turns out, Congress actually knew about this problem for at least two years. Andreas Mueller, chief of federal policy for the California National Guard, wrote an email to the California congressional delegation, stating the Guard told members of Congress abo…	FAKE
2646	Guilty Verdict Returned In 'American Sniper' Murder Trial	A Texas jury reached a guilty verdict in the murder trial of Eddie Ray Routh, the ex-Marine charged with killing former U.S. Navy SEAL Chris Kyle, author of the memoir American Sniper. Routh was sentenced to life in prison without parole for shooting Kyle and his friend Chad Littlefield to death at a gun range near Fort Worth in 2013. Defense lawyers had argued that Routh suffers from paranoid sc…	REAL
1604	As Marco Rubio rises, GOP rivals are reluctant to take him on directly	As Marco Rubio settles into his new role as a rising top-tier candidate, most of his opponents in the Republican presidential race are showing a reluctance and even an unwillingness to engage him directly on the national stage. The spotlight on Rubio is intensifying in the media as journalists investigate the senator’s political record and background. But he otherwise is left facing relatively lo…	REAL
1424	Trump Will Skip GOP Debate As Feud With Fox News Boils Over	Trump Will Skip GOP Debate As Feud With Fox News Boils Over This post was updated Wednesday at 8:45 a.m. ET The stage is set for Thursday's Fox News Channel final debate ahead of the Iowa caucuses — but front-runner Donald Trump won't be there. After teasing earlier Tuesday evening that he "probably won't bother" with the debate, Trump's campaign confirmed he won't participate, citing unfair trea…	REAL
6745	The Dark Agenda Behind Globalism And Open Borders	The Dark Agenda Behind Globalism And Open Borders By Brandon Smith When people unfamiliar with the liberty movement stumble onto the undeniable fact of the “conspiracy” of globalism they tend to look for easy answers to understand what it is and why it exists. Most people today have been conditioned to perceive events from a misinterpreted standpoint of “Occam’s Razor”— they wrongly assume that t…	FAKE
7314	Re: 22 Reasons Why Starting World War 3 In The Middle East Is A Really Bad Idea	Archives Michael On Television 22 Reasons Why Starting World War 3 In The Middle East Is A Really Bad Idea By Michael Snyder, on August 27th, 2013 While most of the country is obsessing over Miley Cyrus , the Obama administration is preparing a military attack against Syria which has the potential of starting World War 3. In fact, it is being reported that cruise missile strikes could begin “ as …	FAKE
10056	Fifteen years after NATO bombings, Montenegro wants to join NATO	Fifteen years after NATO bombings, Montenegro wants to join NATO 07.11.2016 | Source: AP photo Montenegro's prosecutor for investigations in the field of organized crime, Milivoye Katnich, said that a group "Russian nationalists" was plotting to assassinate Montenegrin Prime Minister Milo Djukanovic, who is known for his pro-Western orientation. "Organizers of a criminal group, who are nationalis…	FAKE
4484	Parts Of Patriot Act Expire, Even As Senate Moves On Bill Limiting Surveillance	Parts Of Patriot Act Expire, Even As Senate Moves On Bill Limiting Surveillance It was a dramatic day on the floor of the United States Senate on Sunday. Unable to overcome parliamentary maneuvers by Sen. Rand Paul, the body adjourned and let three controversial provisions of the Patriot Act expire at midnight. Trying to beat a midnight deadline during a rare Sunday session, Senate Majority Leade…	REAL
9835	US charges 61 with India-based scam involving 15,000 victims	US charges 61 with India-based scam involving 15,000 victims US charges 61 with India-based scam involving 15,000 victims By 0 166 The US Justice Department has charged 61 people and entities with involvement in a major India-based scam that targeted thousands of Americans. The scheme involved Indian call centers, where some workers called American citizens and convinced them to pay their non-exi…	FAKE
6787	US: Kurdish Troops Will Be Involved in Invading ISIS Capital of Raqqa	Turkish Objections Won't Stop YPG's Involvement by Jason Ditz, October 26, 2016 Share This US Lt. Gen. Stephen Townsend, the leader of the US military forces in Iraq and Syria , today announced that Kurdish YPG forces will participate in the invasion of the ISIS capital city of Raqqa, despite Turkish government demands that the Kurds not be allowed to take part. Townsend was a bit vague on the de…	FAKE
1297	Kasich: Voters Are ‘Starting to Pay Attention’	CHARLESTON – John Kasich isn’t sure how he got to be the runner-up to in Tuesday’s New Hampshire GOP primary, an achievement that is drawing more South Carolina voters to his under-the-radar presidential campaign. “Frankly no one would have thought I would finish in second place, way ahead of everybody else, in New Hampshire,” Mr. Kasich told […]	REAL
5821	Michael Moore Owes Me $4.99	Posted on October 27, 2016 by DavidSwanson Michael Moore has made some terrific movies in the past, and Where to Invade Next may be the best of them, but I expected Trumpland to be (1) about Trump, (2) funny, (3) honest, (4) at least relatively free of jokes glorifying mass murder. I was wrong on all counts and would like my $4.99 back, Michael. Moore’s new movie is a film of him doing a stand-up…	FAKE
6752	A "Gesture of Thanks": Turkey arrests terrorists for extradition to Russia	November 3, 2016 - Fort Russ News - RusVesna - translated by J. Arnoldski - On October 27th, 2016, as a result of joint operative-investigative activities between Russian and Turkish intelligence, in Instanbul were arrested leaders and active participants of an underground gang from the North Caucasus region and Crimea, who were hiding from Russian law enforcement on Turkish territory. During the…	FAKE
8524	Jack Heart: LUCIFER in the Temple of the Dog	LUCIFER in the Temple of the Dog I By Jack Heart on October 28, 2016 By Jack Heart, Orage & Friends Every story has a beginning and an end, everything in between is just a story… The oldest stories known come from the Aborigine people of Australia. Their stories go back at least thirty thousand years. They are passed on orally by the tribe’s elders under a rigid tradition called “the law” which e…	FAKE
2732	President Obama really really really really hates Maureen Dowd	President Obama's affection for the New York Times op-ed section is pretty well-documented at this point. David Brooks and Tom Friedman are regulars at Obama's occasional off-the-record conversations with columnists, and attended one right before the start of airstrikes against ISIS, along with fellow columnist Frank Bruni; Brooks in particular has been a longtime White House favorite. But accord…	REAL
4088	U.S. Congressional Delegation travels to Cuba this weekend	Their itinerary includes meetings with Cuban government officials, a possible meeting with Cardinal Jaime Ortega Alamino, possible meetings with representatives of Cuba's civil society, a visit to the U.S. Interests Section, and a meeting with other ambassadors to Cuba. The delegation will travel to Cuba on Saturday, and return Monday evening. A spokesman for Sen. Richard Durbin, an Illinois Demo…	REAL
578	How Democrats killed Obama's college savings plan	The president-elect hasn't made clear how he will avoid conflicts between his vast empire and his official duties.	REAL
1723	Clinton Takes First Step To Dispel Doubts About Candidacy	Clinton Takes First Step To Dispel Doubts About Candidacy Both of the leading Democrats probably helped themselves in their party's first debate of the 2016 presidential campaign, held in Las Vegas and carried by CNN. But Hillary Clinton, the candidate with the most to lose, may have come away having gained the most. The longtime front-runner has been beset by controversy, falling poll numbers an…	REAL
7047	Guardian Front Page: “A 16-Year-Old Migrant Cries…”	Store Guardian Front Page: “A 16-Year-Old Migrant Cries…” This image of a "16-year-old" migrant crying – which is currently plastered on the front page of The Guardian – is nothing short of laughable Chris Menahan | Information Liberation - October 27, 2016 Comments Won’t you take pity on this poor, innocent little child? This image of a “16-year-old” migrant crying – which is currently plastered…	FAKE
10133	Restaurant Chain Tim Hortons Blocks Independent Journalist’s Website on WiFi	By Dan Dicks Tim Hortons Doesn’t Want You To See The Truth. Press For Truth has been banned from Tim Hortons! In this video Dan...	FAKE
3256	Why raising the Social Security retirement age really does hurt the poor the most	On Wednesday, I wrote about why raising the Social Security retirement age is a particularly cruel policy to people who hate their jobs and die young — a group that tends to be poor. On Twitter, the very smart Marc Goldwein, who works for the Committee for a Responsible Federal Budget, took issue with the piece. Twitter is good for a lot of things, but debating the distributional impacts of chang…	REAL
2786	Afghanistan: 19 die in air attacks on hospital; U.S. investigating	(CNN) Aerial bombardments blew apart a Doctors Without Borders hospital in the battleground Afghan city of Kunduz about the time of a U.S. airstrike early Saturday, killing at least 19 people, officials said. The blasts left part of the hospital in flames and rubble, killing 12 staffers and seven patients -- including three children -- and injuring 37 other people, the charity said. As the United…	REAL
9930	Trump Makes Last-Minute Push To Appeal To Whites - The Onion - America's Finest News Source	Hillary Clinton Waiting In Wings Of Stage Since 6 A.M. For DNC Speech PHILADELPHIA—Saying she arrived hours before any of the members of the production crew, sources confirmed Thursday that presidential nominee Hillary Clinton has been waiting in the wings of the Wells Fargo Center stage since six o’clock this morning to deliver her speech at the Democratic National Convention. Depressed, Butter-…	FAKE
4514	A new 9/11 memorial to Flight 93: ‘Our loved ones left a legacy for all of us’	—Debby Borza stood before a wall of photos of 40 people who died here Sept. 11, 2001, and gently tapped her daughter’s face on a computer touch screen, not knowing exactly what to expect. “What do they have to say about my dear, sweet daughter?” she said, her face brightening as the screen filled with photos of Deora Frances Bodley, 20, at her high school graduation, working as a volunteer readin…	REAL
1612	Fact checking the fourth round of GOP debates	Fox Business News aired two GOP presidential debates Tuesday: a prime-time event starring eight candidates and an earlier debate featuring four second-tier contenders, based on an average of recent polls. Not every candidate uttered facts that are easily fact checked, but following is a list of 15 suspicious or interesting claims. As is our practice, we do not award Pinocchios when we do a roundu…	REAL
1951	OnPolitics | 's politics blog	What you need to know about the election recounts Green Party presidential candidate Jill Stein intends to seek recounts in Michigan, Pennsylvania and Wisconsin.	REAL
9189	CLINTON CAMPAIGN COOPERATED WITH POLITICO ON ‘DEMYSTIFYING’ HUMA ABEDIN	Home › MEDIA | POLITICS › CLINTON CAMPAIGN COOPERATED WITH POLITICO ON ‘DEMYSTIFYING’ HUMA ABEDIN CLINTON CAMPAIGN COOPERATED WITH POLITICO ON ‘DEMYSTIFYING’ HUMA ABEDIN 0 SHARES [11/1/16] Asked to provide a quotation for a Politico profile of Huma Abedin in July 2015, Clinton Campaign manager John Podesta wanted to use the phrase “wicked smart” instead of “bright,” and he emphasized Abedin’s “st…	FAKE
5105	What I Learned From Speaking to an R.N.C. Attendee From Every State	“I was in Kentucky when Sen. Rand Paul announced his candidacy and I worked on his campaign.” So you're still warming up the idea of Donald? “I’m here for a totally different reason . . .the issue I’m passionate about is medical cannabis oil to treat my autistic son. . . I was up here last week trying to get it in the platform.”	REAL
5401	Zakharova: Kiev's talk of an armed OSCE mission is disinformation	October 27, 2016 - Fort Russ News - Novorossiya - translated by J. Arnoldski - During a press conference in the Ministry of Foreign Affairs, official spokeswoman Maria Zakharova told journalists that Ukraine is purposefully disinforming the public on the question of providing weapons to OSCE observers in Donbass. “Kiev’s statement that some kind of agreement on deploying an OSCE police mission in…	FAKE
2987	Final votes on Patriot Act, trade deal bill set dramatic stage for Congress’ return	The Senate’s failure to extend the USA Patriot Act will bring the legislation on NSA phone-record collection and other key surveillance activities perilously close to expiring on June 1, forcing senators to return early from recess for a rare Sunday session. The Senate vote was just one of two this weekend that set the stage for dramatic showdowns on Capitol Hill in the coming weeks and months. T…	REAL
1653	Don’t write Donald Trump’s political obituary just yet: Why surging Ben Carson looks like a flavor of the month	Trump has been the leader for several months now, but Carson appears to have broken through with key demographics, particularly evangelicals. The CBS report sums up Carson’s advantages well: Carson has made gains across many key Republican groups. In a reversal from earlier this month, he now ahead of Trump among women and is running neck and neck with him among men. Carson’s support among evange…	REAL
10061	Manny Pacquiao's Son Dead? Report Says Jimuel Pacquiao Dies Of Asthm Complications - Morning News USA	Continue Scroll down to preview in browser Manny Pacquiao’s Son Dead? Report Says Jimuel Pacquiao Dies Of Asthm Complications NCAA Season 87: Opening Day, July 2, 2011 inboundpass/ Flickr cc	FAKE
6323	Hillary Clinton's Postapocalyptic Hellscape Plan??	Hillary Clinton's Postapocalyptic Hellscape Plan?? "Important we avoid age of peace..." Re: Hillary Clinton's Postapocalyptic Hellscape Plan?? That has to be BS..look at the email.. even the .com is wrong, and is ;comdingdangaramaramaflimflam?? Mail with questions or comments about this site. "Godlike Productions" & "GLP" are registered trademarks of Zero Point Ltd. Godlike™ Website Design Copyri…	FAKE
6742	Carmel Institute celebrates 5th anniversary with jazz concert	Carmel Institute celebrates 5th anniversary with jazz concert October 27, 2016 RBTH u.s.-russia relations , jazz The Carmel Institute of Russian Culture and History celebrated its 5th Anniversary. Source: Press photo The Carmel Institute of Russian Culture and History celebrated its 5th Anniversary by hosting a standing room only concert at the historic Lincoln Theatre celebrating Cultural Dialog…	FAKE
5891	Trump’s Twitter Access Revoked - The Onion - America's Finest News Source	Nation Puts 2016 Election Into Perspective By Reminding Itself Some Species Of Sea Turtles Get Eaten By Birds Just Seconds After They Hatch WASHINGTON—Saying they felt anxious and overwhelmed just days before heading to the polls to decide a historically fraught presidential race, Americans throughout the country reportedly took a moment Thursday to put the 2016 election into perspective by remin…	FAKE
462	Raise the wage: Paul Krugman shatters the myth that we can’t afford to boost workers’ pay	Three things are inevitable in this life: death, taxes, and conservative claims that we simply can’t afford to give low-wage workers a pay boost. Nobel Prize-winning economist takes on the latter inevitability in his New York Times column today, seizing on recent developments to illustrate why arguments against wage increases don’t withstand serious scrutiny. Take McDonald’s announcement this wee…	REAL
2102	Obama’s Arctic Trip Comes as Climate Change Builds as 2016 Issue	President Barack Obama’s trip to Alaska’s Arctic on Monday likely will reverberate much farther south, on the 2016 presidential campaign trail, where global warming is expected to emerge as a key issue. His visit to the North Pole region, the first ever for a sitting president, coincides with a growing public consensus that the earth is heating up and that humans have something to do with it.	REAL
6074	YouTube censoring videos – on censorship!	YouTube censoring videos – on censorship! share in: Education , Google , Journalism YouTube has yet again censored another educational video from Prager University. The content of the banned video? Criticism of censorship; hopefully the irony of their choice to remove it isn’t lost on YouTube’s executives. The video, titled The Dark Art of Political Intimidation, was released last week and featur…	FAKE
1530	Hillary Clinton should proactively set out ethics rules	Richard J. Davis is a former assistant Watergate special prosecutor and assistant secretary of the treasury for enforcement in the Carter administration. The opinions expressed in this commentary are his. (CNN) As we enter 2016, things certainly are looking more positive for Hillary Clinton than they appeared six months ago. The email controversy , while not gone, is fading. The Benghazi House Co…	REAL
2588	Israel hawks to Pope Francis: Stay out of politics	There is an path for Democrats to regain the presidency — and it does not run through Ohio, Michigan or Wisconsin.	REAL
6982	Budgeting the Good War, for 75 Years	Share This Today we call it the status quo, or endless war, or we just don’t bother to notice it. Indeed, now more than ever we don’t notice it. It’s barely part of the 2016 election, even though we’re engaged in active conflict in half a dozen countries, toying with a relaunch of the Cold War with Russia and, of course, hemorrhaging, as always, more than half our annual discretionary budget on “…	FAKE
7498	Will the anti-Clinton revolt among American elites gain momentum?	Will the anti-Clinton revolt among American elites gain momentum? November 7, 2016 - Fort Russ Mikhail Khazin , one of the top Russian economists- Translated from Russian by Kristina Kharlova There are rumors of revolt in the US state apparatus in the broad sense of the word against Hillary Clinton. Note that the top layer of the US establishment still supports Clinton, squashing any signs of dis…	FAKE
10060	American Funhouse: Manufacturing Consent	Behind the headlines - conspiracies, cover-ups, ancient mysteries and more. Real news and perspectives that you won't find in the mainstream media. Browse: Home / American Funhouse: Manufacturing Consent Essential Reading By Smoking Mirrors on September 8, 2011 Smoking Mirrors at his creative best writing about … well you decide what he’s writing about Hellstorm – Exposing The Real Genocide of Na…	FAKE
9093	Why Hillary Clinton Will Appoint Old World Nationalists to Cabinet Positions	Posted on November 5, 2016 by WashingtonsBlog By George Eliason, an American journalist living in Ukraine. Whether you are for Hillary Clinton or against her, the problem with Hillary Clinton isn’t her lack of experience. Almost the entire political establishment is behind her. Throughout all the bumps and scandal in this whole election cycle, Republicans and former presidents are coming out of t…	FAKE
4797	Here’s What Clinton and Trump Must Do on the Debate Stage to Win the Night	Tonight’s presidential debate figures to be one of the most-watched political events in American history. Viewership for the first one-on-one showdown between Democrat Hillary Clinton and Republican Donald Trump is expected to approach the 80 million who watched Ronald Reagan and Jimmy Carter in 1980. One-third of voters say the presidential debates will be very important in helping them […]	REAL
5134	Both Clinton and Trump would bring a war-time posture to the White House	Republican Donald Trump’s and Democrat Hillary Clinton’s efforts to portray themselves as assertive adversaries of the Islamic State terror group are increasingly defining the 2016 presidential race — and never more so than in the wake of the massacre in Nice, France, this week. Although authorities have not yet tied the attack to jihadist-inspired terrorism, both candidates immediately responded…	REAL
1535	The GOP debate fear cauldron: According to the Republican candidates, you’re going to die	Tuesday night’s Republican presidential debate was the first since the Islamic State-inspired terrorist shooting in San Bernardino, California, and not surprisingly, most of the questions tossed out by CNN moderators dealt with national security and terrorism. In the days since San Bernardino, public fears over terrorism have grown, and President Obama has been doing what he can to tamp down anxi…	REAL
5128	Clinton holds narrow lead over Trump on eve of conventions	On the eve of the two national political conventions that will shape the images of the major-party presidential candidates, Donald Trump and Hillary Clinton are in a competitive contest nationally but with the presumptive Republican nominee facing deficits on key character attributes and issues, according to a new Washington Post-ABC News poll. The survey shows Clinton leading Trump by 47 percent…	REAL
4126	Kevin McCarthy announces he's a candidate for House speaker (+video)	The California congressman has worked by John Boehner's side for the past year. Now, he's actively seeking the top post. House Majority Leader Kevin McCarthy is officially declaring his candidacy for House speaker to replace John Boehner. Boehner announced his resignation on Friday under pressure from conservatives. McCarthy, who is Boehner's No. 2, sent a letter to GOP lawmakers on Monday pledgi…	REAL
9102	A guide to the Paradoxroutine	A guide to the Paradoxroutine page: 1 Hah I'm here randomly post, and be good at nothing. If I were to sum up myself in one form or another it would be this: What is it that I wish to create? In a seamless dance of hope and intrigue, I jitter and pounce on that which does define. But in an ends' motion what is it that I have made? More musing of a solid soul, a gasp of an angel brought forth upon…	FAKE
7132	AT&T-Time Warner Merger: Another Media Consolidation That Puts Profits Over Consumers	Videos AT&T-Time Warner Merger: Another Media Consolidation That Puts Profits Over Consumers ‘The deals are driven by Wall Street’s insatiable desire for short-term growth at any cost,’ a media analyst at a consumer advocacy NGO wrote, warning about the risks of the deal. | November 2, 2016 Be Sociable, Share! MINNEAPOLIS — Media analysts warn that a proposed merger between AT&T and Time Warner i…	FAKE
1222	Fall of the House of Bush: How last name and Donald Trump doomed Jeb	For Jeb Bush’s campaign, August was a cruel month. Donald Trump’s attacks on the former Florida governor as a ­“low-energy” politician were beginning to stick, and the two were bickering over immigration. The issue before the Bush team was what to do about it. Some advisers argued for an aggressive response, even to the point of challenging Trump to some kind of one-on-one confrontation. Others r…	REAL
2005	Mitt Romney Fans Speculation Over Another White House Run	There were several reports this month, based on former and current aides, that Mitt Romney is actively weighing another presidential run. The biggest sign yet comes from a recent interview with The New York Times, where the former 2012 Republican nominee offered a less than Shermanesque response to the million-dollar question. This was the obvious opening for me to ask if there was a chance. Romn…	REAL
9514	US Airstrike Kills Four Iraqi Troops Near Mosul	Nine Others Wounded in 'Friendly Fire' Attack by Jason Ditz, October 29, 2016 Share This As Iraqi forces continue to struggle to get closer to the ISIS city of Mosul during the ongoing invasion, a US friendly fire incident has been reported in the town of Tal-Kayf, a town which fell quite some time ago and in which recent fighting hadn’t been reported. According to Iraqi military officials, the U…	FAKE
7940	‘Tolerant’ Liberals Show Nothing But Contempt, Hatred Toward Nation’s Only Black Supreme Court Justice	Pinterest It’s been a quarter-century since Supreme Court Justice Clarence Thomas made history by becoming only the second black judge ever to serve on the nation’s highest court. But you won’t see celebrations, recognition, or even acknowledgement of this feat – in fact, the “Thomas-derangement,” as The Daily Caller calls it, has not abated one bit. This despite the fact that the impact Thomas h…	FAKE
3081	Us vs Them: When Politics is Treated Like a Football Game, No One Wins	A collaborative effort between Patrick Miller of the University of Kansas and Pamela Johnston Conover of the University North Carolina at Chapel Hill offers new insight into the growing phenomenon behind political polarization in the United States. The study, titled Red and Blue States of Mind: Partisan Hostility and Voting in the United States, was published in Political Research Quarterly on Ma…	REAL
324	Manhunt shifts to lone cabin in upstate New York: Prisoner hideout?	The hunt for two convicts who escaped from a maximum-security prison in New York has shifted back upstate, following an intense search near the Pennsylvania border this weekend. Two Sunday attacks add to recent rise in fatal shootings of US police New York State Police engage in a manhunt for two prisoners Richard Matt and David Sweat in Friendship, New York on Sunday. Heavily-armed police conver…	REAL
5482	Armed Dakota Access Contractor Accused Of Trying To Infiltrate Water Protectors	An armed Dakota Access security contractor confronted indigenous water protectors fighting the construction of an oil pipeline in North Dakota. He had an assault rifle, which he pointed at the water protectors, and he wore a bandana over his face. He was arrested by the Bureau of Indian Affairs police and later released without charge. In video aired by “Democracy Now!”, as host Amy Goodman descr…	FAKE
10241	18 State Swat Team Drill In Prep for Backlash Against a Stolen Election	Previous 18 State Swat Team Drill In Prep for Backlash Against a Stolen Election Paul Martin, through his sources has learned of an 18 state Swat Team Drill. The drill is exceptionally covert but The Common Sense Show has learned that the intent of the drill is centralize and coordinate martial law activities over a large swath of states at the same time. It is apparent that the election is going…	FAKE
9364	Michael Moore: Joe Blow Will Vote Trump As “Ultimate F–– You to the Elite… A Human Molotov Cocktail”	Tweet Home » Headlines » World News » Michael Moore: Joe Blow Will Vote Trump As “Ultimate F–– You to the Elite… A Human Molotov Cocktail” He is the human Molotov cocktail that they have been waiting for. The human hand grenade that they can legally throw into the system that stole their lives from them. So, on November 8th, the dispossessed will walk into the voting booth, be handed a ballot, cl…	FAKE
7276	More Beer, Less Vodka as Russians Mull Ongoing Crisis - Rustem Falyakhov	Bias bashers More Beer, Less Vodka as Russians Mull Ongoing Crisis With the crisis continuing, Russians are not only eating less, they are also drinking less - particularly vodka and other hard drinks. Against the background of an overall decline in alcohol consumption, Russian preferences are shifting to beer and wine Originally appeared at Russia & India Report The volume of retail trade turnov…	FAKE
17	Stop the vendetta against Planned Parenthood	THE STING videos targeting Planned Parenthood are hard to watch. Doctors talk clinically, some say callously, about harvesting fetal tissue. Technicians identify and isolate tiny organs. References are made to “it’s a baby” or “it’s another boy.” The videos were taken surreptitiously and were artfully edited to produce maximum discomfort about complicated issues that, for many, are inherently unc…	REAL
7789	Understanding Propaganda - The Art Of Distraction And Disinformation	5 Most American spend over 9 hours a day using media. Is this making us dumber?? Are you living in a media induced trace? Do you know the truth of the world or do you know what the manipulators want you to know?! Professor Jerry Kroth (Ph. D. Psychology) examines the ties between advertising and factual knowledge. Most people can name every mascot of most companies, but they can not name hardly a…	FAKE
8906	Huffington Post Continues Campaigning for Hillary Clinton	https://web.archive.org/web/20161109183253/http://www.huffingtonpost.com They pretend Trump’s win is a victory for bigots, instead of a defeat for the aristocracy (‘Wall Street’, ‘The Establishment’, or America’s billionaires and their agents such as lobbyists and the leading politicians). However, a close look at the evidence shows Huffington Post to be wrong: Trump’s win was overwhelmingly driv…	FAKE
10522	TRUNEWS 10/31/16 Dr. Lance Wallnau | Answered Prayer: The Cabal Crumbles	TRUNEWS 10/31/16 Dr. Lance Wallnau | Answered Prayer: The Cabal Crumbles October 31, 2016 Is the new FBI investigation into Hillary Rodham Clinton God’s answer to His saints? Today on TRUNEWS, Rick Wiles expands on James Comey’s Friday announcement, and the scandalous tie in with long time aide, and Muslim Brotherhood darling, Huma Abedin. Pastor Rick also speaks with Dr. Lance Wallnau regarding …	FAKE
1005	Ted Cruz victory shows GOP's impossible conundrum (+video)	The Wisconsin GOP primary suggests that, no matter what the Republicans do from here on out, they will anger some major faction of a fractured party. Ted Cruz accomplished what he set out to do in the Wisconsin Republican primary: beat front-runner Donald Trump soundly, winning most of the state’s delegates and raising the probability of a contested GOP convention in July. But Senator Cruz’s big …	REAL
9397	A Tea Party Congressman Just Called For Armed Uprising If Trump Loses	Former Tea Party congressman and conservative radio host Joe Walsh (R-IL) recently took to Twitter to announce his plans for armed insurrection against the government when Republican loses the election in a few weeks. On November 8th, I’m voting for Trump. On November 9th, if Trump loses, I’m grabbing my musket. You in? — Joe Walsh (@WalshFreedom) October 26, 2016 This is not the first time the o…	FAKE
4050	US pullout from Yemen eases pressure on Al Qaeda, lawmakers warn	The evacuation of American diplomats, soldiers and even CIA operatives from Yemen is stirring deep concerns that the U.S. is losing a vital foothold in territory that the most notorious Al Qaeda affiliate calls home. The White House says Defense Department officials remain on the ground and are coordinating with Yemeni counterparts, but the retreat of most U.S. personnel is seen as a significant …	REAL
419	Obama trade bill in trouble	“We obviously spoke about my passion and his passion, which [is] veterans and veterans issues,” he said.	REAL
3897	Secret Service testing ways to intercept rogue drones with late-night flights over Washington	Mysterious, middle-of-the-night drone flights by the U.S. Secret Service during the next several weeks over parts of Washington -- usually off-limits as a strict no-fly zone -- are part of secret government testing intended to find ways to interfere with rogue drones or knock them out of the sky, The Associated Press has learned. A U.S. official briefed on the plans said the Secret Service was te…	REAL
3761	Source: Baltimore mayor ordered police to stand down	Despite a firm denial by Baltimore Mayor Stephanie Rawlings-Blake, a senior law enforcement source charges that she gave an order for police to stand down as riots broke out Monday night, raising more questions about whether some of the violence and looting could have been prevented. The source, who is involved in the enforcement efforts, confirmed to Fox News there was a direct order from the ma…	REAL
8332	MARKETWATCH LEFTIST: MSM’s “Blatant” Anti Trump Bias May Be Suicidal		FAKE
4197	Jane Sanders to FBI: Get on with Clinton email probe	The FBI should get the lead out on its investigation over Hillary Clinton's use of a private email server during her time as secretary of state, Jane Sanders said Thursday. During an interview with Neil Cavuto aired Thursday on Fox Business, the wife of Bernie Sanders and one of his closest political advisers also said that the campaign would continue to draw distinctions with Clinton on policy i…	REAL
193	Happy New Year, Wall Street: Congress Has Another Gift For You	The Volcker Rule is a key reform adopted after the 2008 financial meltdown that bans banks from gambling in securities markets with taxpayer money -- a tactic known as proprietary trading. But under legislation slated for a Wednesday vote, banks would be given a two-year reprieve from unloading some of their riskiest holdings -- known as collateralized loan obligations. The deregulation measure i…	REAL
8974	The Left Turns on Bob Dylan for His Pro-Israel Views, Refusal to Acknowledge Nobel Prize	The Left Turns on Bob Dylan for His Pro-Israel Views, Refusal to Acknowledge Nobel Prize Oct 28, 2016 Previous post So Bob Dylan has won the Nobel Prize for Literature “for having created new poetic expressions within the great American song tradition.” His name is now enshrined among a list of laureates that includes luminaries like T. S. Eliot, William Faulkner, and Aleksandr Solzhenitsyn. It’s…	FAKE
9008	FACEBOOK Nazi Thought Police editors threaten to quit if Mark Zuckerberg doesn’t ban Donald Trump for hate speech	October 26, 2016 @ 9:37 pm FaceBook has censored my posts on Donald Trump. Susan K October 26, 2016 @ 9:09 pm It will not work. They can try and try and try again. Going around in circles. I must admit it is very pleasant to know how distressed some groups are because of Donald Trump. When Donald Trump is elected, and he will be, he should make it very clear he will not deal with any country pers…	FAKE
1014	Rivals Slam Trump over Violent Rallies: 'He Incites Violence'	Five key states will hold Republican and Democratic primaries on Tuesday. The outcome could define the race for both parties. But as voters prepare to head to the polls, controversy over a string of violent brawls continues to swirl around Donald Trump. At a Trump rally in Ohio Sunday, Secret Service agents rushed to protect the Republican frontrunner after a protestor stormed the stage. And at o…	REAL
126	Oklahoma Fraternity Is Closed Over Video Of Racist Chant	Oklahoma Fraternity Is Closed Over Video Of Racist Chant Responding to a video that allegedly shows members of its University of Oklahoma chapter chanting racist slurs about African-Americans and lynching, the national office of the Sigma Alpha Epsilon fraternity has closed the chapter and suspended its members. The video reportedly captured a scene of members of the fraternity, dressed in formal…	REAL
1857	Jeb Bush in 2016: The good, the bad and the ugly	Jeb Bush announced Tuesday morning that he has set up an exploratory committee to pursue running for president. Virtually every person who takes this step ultimately throws his or her hat in the ring. It’s only a matter of time. How should we assess Jeb Bush’s candidacy? Polls show him at or near the top of the prospective Republican nominees for 2016. The recent McClatchy-Marist poll has Mitt Ro…	REAL
1059	A whirlwind day in D.C. showcases Trump’s unorthodox views and shifting tone	Donald Trump endorsed an unabashedly noninterventionist approach to world affairs Monday during a day-long tour of Washington, casting doubt on the need for the North Atlantic Treaty Organization and expressing skepticism about a muscular U.S. military presence in Asia. The foreign policy positions — outlined in a meeting with the editorial board of The Washington Post — came on a day when Trump …	REAL
7236	Andrew Maguire – Paper Gold Market Trades Jaw-Dropping 6,800 Tonnes In One Day!	59 Views November 11, 2016 GOLD , KWN King World News In the aftermath of a brutal takedown in the gold and silver markets, today whistleblower and London metals trader Andrew Maguire told King World News that the paper gold market traded a jaw-dropping 6,800 tonnes of gold in just one day. Andrew Maguire: “Just to illustrate how ludicrous the paper markets have become, during the U.S. election d…	FAKE
10001	What A Hillary Presidency Would Bring	Behind the headlines - conspiracies, cover-ups, ancient mysteries and more. Real news and perspectives that you won't find in the mainstream media. Browse: Home / What A Hillary Presidency Would Bring Essential Reading Untold Truths About the Planned War on Iran By wmw_admin on April 9, 2013 Dynamite documentary: Press TV talks to former White House insider Gwenyth Todd about the push for war wit…	FAKE
3456	Supreme Court Readies Blockbuster Rulings	WASHINGTON, June 21 (Reuters) - Tensions are building inside and outside the white marble facade of the U.S. Supreme Court building as the nine justices prepare to issue major rulings on gay marriage and President Barack Obama's healthcare law by the end of the month. Of the 11 cases left to decide, the biggest are a challenge by gay couples to state laws banning same-sex marriage and a conservat…	REAL
9613	This is What Will Happen to Mosul After ISIS is Evicted	Email I visited Mosul on the day it fell to Kurdish Peshmerga fighters and a small detachment of US Special Forces on 11 April 2003. As we drove into the city, we passed lines of pick-up trucks piled high with loot returning to the Kurdish-controlled enclave in northern Iraq. US soldiers at a checkpoint, over which waved the Stars and Stripes, were shooting at a man in the distance who kept bobbi…	FAKE
6972	Mall of America to Close for First Time Ever on Thanksgiving	Mall of America to Close for First Time Ever on Thanksgiving Nov 11, 2016 0 0 For the first time ever the Mall of America will close on Thanksgiving Day. This represents a sea change. Instead of fighting crowds on Black Friday to buy the latest gadgets, hundreds of thousands of Americans will instead be home spending time with their families and friends, and 15,000 employees will enjoy the same o…	FAKE
5728	Former Director Of National Budget Warns That Markets Will Tank After US Election	Former Director of the Office of Management and Budget under Reagan, David Stockman, warns that regardless of who wins the US presidential election, Americans can expect the stock market to drop by...	FAKE
7166	Delete Your Account – Episode 23: Don’t Get Sick	If you want to support the show and receive access to tons of bonus content, subscribe on our Patreon page for as little as $5 a month. Also, don’t forget to subscribe, rate, and review the show on iTunes . We can’t do this show without your support!!! On this episode, Roqayah and Kumars speak with a married father of one who has spent over ten years as a biologist and environmental protection sp…	FAKE
9965	CNN Reach New Low, Call Sheriff Clarke A ‘Terrorist’ After Trump Gave Him The Most Important Job! | EndingFed News Network	President Donald Trump has given very hard thought into who will be in his Cabinet. He has several names in mind, names that will literally change America and CNN doesn’t like this at all. Well, too bad! VIA Conservative 101 According to Politico , some of those names include Gingrich for Secretary of State, Mnuchin, a 17 year veteran of Goldman Sachs for Treasure Secretary and Mayor Giuliani for…	FAKE
7264	(((Smithsonian))) Refuses to Include Judge in Black Museum Because He has Normal People Opinions	(((Smithsonian))) Refuses to Include Judge in Black Museum Because He has Normal People Opinions Eric Striker October 27, 2016 Dat nigga ain’t even smoke crack. The Smithsonian Museum, run by American Jewish Committee award-winning mankind harasser (((David J. Skorton))), has decided to exclude Supreme Court Justice Judge Clarence Thomas from its African-American Museum, showing that Jews only wa…	FAKE
2211	Iran Nuclear Deal: Does Obama want Israel to commit suicide?	In 1982, during one of many visits to Israel, I had the opportunity to speak with Prime Minister Menachem Begin, who told me, "Israel needs friends." He added that in the end, his nation could not trust any nation with its fate and security. The protection of Israel, he said, was ultimately the responsibility of Israelis. Begin's comment was prophetic given the petulance of our current president,…	REAL
8421	Syrian War Report – November 7, 2016: Russian Attack Helicopters Swarm in Homs Province | The Vineyard of the Saker	Be the First to Comment! Leave a Reply Click here to get more info on formatting (1) Leave the name field empty if you want to post as Anonymous. It's preferable that you choose a name so it becomes clear who said what. E-mail address is not mandatory either. The website automatically checks for spam. Please refer to our moderation policies for more details. We check to make sure that no comment …	FAKE
5177	Bernie's swan song begins	**Want FOX News Halftime Report in your inbox every day? Sign up here.** On the roster - Bernie’s swan song begins - Dubya back in the game - Rubio leans towards a run, GOP insiders say - Save yourself, no really BERNIE’S SWAN SONG BEGINS In Sen. Bernie Sanders’ address Thursday he said a lot of things, except that he would concede his bid for the Democratic nomination. But on the heels of his me…	REAL
5185	Would Trump presidency threaten rule of law?	Trump proposals that seem startling now – such as killing terrorists’ spouses – might be less so after years of a Trump administration, political experts say. Republican presidential candidate Donald Trump waves to the crowd over the heads of media photographers as he arrives to speak at a campaign rally on June 11, 2016, at a private hangar at Greater Pittsburgh International Airport in Moon, Pa…	REAL
7433	Google And God	(16 fans) - Advertisement - Yeah. I know, I know. I'm an iconoclast. Yep and I'm proud of it. So the other day I got to thinking about religion and other things in the Homo Sapiens space called life. You know I get philosophical from time to time. And then I get inspired to tackle some very touchy and sensitive subjects that usually set off a lot of people. I get a perverse joy in rubbing people …	FAKE
5682	Bernie Sanders Says What The Media Won’t: Trump Is A Gutless Political Coward	— Bernie Sanders (@BernieSanders) October 27, 2016 If you don’t have the guts to run for office on your ideas @realDonaldTrump , then you shouldn’t run for office at all. — Bernie Sanders (@BernieSanders) October 27, 2016 Sen. Sanders was correct. Elections are supposed to be contests about ideas and visions for the future. However, the Republican Party ran out of ideas decades ago and has been o…	FAKE
5082	Sanders delegates' convention agenda	Philadelphia (CNN) The Democrats search for a rising star. Convention calculations for Bernie Sanders. Donald Trump makes a Western foray. And the superdelegate saga continues. These storylines are all part of this week's "Inside Politics" forecast, which previews what political observers will be talking about in the coming days. No one expects the Bernie Sanders-Hillary Clinton relationship to d…	REAL
8594	Is it necessary to break the law to improve your standard of living?	law , economy , society , standard of living , RBTH Daily The study assessed attitudes about non-violent legal violations, such as working "off the books" or not officially registering a business. Source: Vyacheslav Prokofyev/TASS Thirty percent of Russians believe that they can increase revenues or improve their standard of living only by violating the law, a recent survey carried out by RANEPA'…	FAKE
2086	Paris climate summit: What to expect from historic talks	For the first time, nearly all of the countries are committing to some level of action. Fog and smog swallow up the top of the Eiffel Tower in Paris, Monday, Nov. 2, 2015. The UN's environmental authority has quietly raised its assessment of the level global greenhouse gas emissions can reach in 2020 while still avoiding dangerous climate change, ahead of the Paris climate summit scheduled for la…	REAL
4844	Trump doctor’s letter: He takes cholesterol drug, is overweight but is in ‘excellent’ health	This post has been updated. Donald Trump released a letter from his personal doctor on Thursday that summarizes his latest physical exam, saying he takes a cholesterol-lowering drug and is overweight but overall is in “excellent physical health.” Trump discussed the results of the exam on "The Dr. Oz Show" on Thursday afternoon, saying that presidential candidates have an "obligation" to voters t…	REAL
10152	Game changer? Trump supporter charged in voter fraud case	Print According to CBS News , a Des Moines woman has been charged a woman with election misconduct, a Class D felony, after officials said she voted twice. Des Moines police Sgt. Paul Parizek says officers charged 55-year-old Terri Rote with first-degree election misconduct on Thursday after being notified by elections officials that she had submitted two absentee ballots. The real bombshell come…	FAKE
4494	Supreme Court: your right to a "speedy trial" ends when you're declared guilty	The Supreme Court unanimously decided that once a defendant is found guilty or pleads guilty to a crime, the "speedy" part of the constitutional Sixth Amendment's "right to a speedy and public trial" no longer applies. "Does the Sixth Amendment’s speedy trial guarantee apply to the sentencing phase of a criminal prosecution? That is the sole question this case presents. We hold that the guarantee…	REAL
7913	We told you so! The Zika virus is harmless	In March we wrote: Reading About Zika May Hurt Your Brain . We listed 35 sensational "news" headlines about potential catastrophes related to a Zika epidemic. The common factor of those panic creating media wave - all those headlines included the miraculous little word may . The pieces were pure speculations with some quoting this or that "expert" who was hunting for research funds or lobbying fo…	FAKE
2222	Debating the Future of American Power Abroad	The early 2016 presidential debate already is full of conversation about when and how to use American power abroad. An equally important but often overlooked question is this: Why use American power? This part of the debate over national-security policy focuses on what Richard Haass, the president of the Council on Foreign Relations, calls “the purposes of American power.” Broadly speaking, there…	REAL
9275	Sesame Seeds for Knee Osteoarthritis	Sesame Seeds for Knee Osteoarthritis VN:F [1.9.22_1171] Close Transcript Transcript: Sesame Seeds for Knee Osteoarthritis Below is an approximation of this video’s audio content. To see any graphs, charts, graphics, images, and quotes to which Dr. Greger may be referring, watch the above video. Ever since the 1920s, doctors have been injecting arthritis patients with gold. Evidently, “gold-based …	FAKE
5413	Now We Can Finally Get to Work	Posted on November 9, 2016 by DavidSwanson Dear Democrats, Are you finding yourselves suddenly a bit doubtful of the wisdom of drone wars? Presidential wars without Congress? Massive investment in new, smaller, “more usable” nuclear weapons? The expansion of bases across Africa and Asia? Are you disturbed by the wars in Afghanistan, Iraq, Syria, Libya, and Yemen? Can total surveillance and the pe…	FAKE
7742	Trick-Or-Treaters Get Their Socks Rocked By BADASS Hillary Pumpkin Outside	Trick-Or-Treaters Get Their Socks Rocked By BADASS Hillary Pumpkin Outside Posted on October 31, 2016 by Robert Rich in Politics Share This An incredible video is being shared on social media after someone wanted to go political with their jack-o-lantern carving this year. Unfortunately for Hillary Clinton, this badass pumpkin seemed to center around her – and it will surely knock the socks right…	FAKE
8651	Amurexit from NAFTA TPP Wall Street and Global Policeman	Topics: Hillary Clinton , Donald Trump , 2016 Presidential Election , Brexit , FBI Director Comey Sunday, 13 November 2016 Despite the continuing wailing and tears and gnashing of teeth from angry Hillary supporters, the Trump Party is officially the winner of the 2016 presidential election. Foremost now in all the post-election sound and fury is the new United States of Amurkier, according to an…	FAKE
3566	Islamic State accepts Boko Haram allegiance pledge	BEIRUT (AP) — Islamic State militants have accepted a pledge of allegiance by Nigerian-grown Boko Haram extremist group, a spokesman for the Islamic State movement said Thursday. Boko Haram has been weakened by a multinational force that has dislodged it from a score of northeastern Nigerian towns. But its new Twitter account, increasingly slick and more frequent video messages and a new media ar…	REAL
9381	Wife of Muslim jihadist who killed and wounded over 100 in Orlando nightclub massacre says she “knew nothing”	BNI Store Nov 4 2016 Wife of Muslim jihadist who killed and wounded over 100 in Orlando nightclub massacre says she “knew nothing” “I was unaware of everything,” says Omar Mateen’s wife, 30-year-old Noor Salman (whose whereabouts were a matter of controversy for some time after the massacre), has given her first interview since the Pulse Nightclub massacre to the New York Times. The New York Time…	FAKE
6837	Farming Invented Many Times by Many Different Farmers Over A Vast Landscape. @CarlZimmer. @NYTimes. - Russia News Now	Twitter: @ batchelorshow Farming Invented Many Times by Many Different Farmers Over A Vast Landscape. @ carlzimmer . @nytimes. “…In the 1990s, archaeologists largely concluded that farming in the Fertile Crescent began in Jordan and Israel, a region known as the southern Levant. “The model was that everything started there, and then everything spread out from there, including maybe the people,” s…	FAKE
2624	Netanyahu warns Iran deal could 'threaten the survival' of Israel	Israeli Prime Minister Benjamin Netanyahu warned Monday that a potential nuclear deal with Iran "could threaten the survival of Israel," as he kicked off a contentious visit to the United States meant to build the case against such an agreement. The centerpiece of his visit will be an address to Congress on Tuesday. But speaking first to The American Israel Public Affairs Committee in Washington,…	REAL
9771	Why Comey Reopened the Hillary Investigation	By Joachim Hagopian October 31, 2016 This last Friday it became public record that FBI Director James Comey reopened the Hillary Clinton email server investigation after repeatedly testifying before Congress and the world up to last July that he’d closed the case , after in his words not finding sufficient evidence of “any criminal wrongdoing ” to indict her in spite of her four years as Secretar…	FAKE
6474	Hillary: Leaked Audio of Her Discussing Rigging an Election in Palestine	On September 5, 2006, Eli Chomsky was an editor and staff writer for the Jewish Press, and Hillary Clinton was running for a shoo-in re-election as a U.S. senator. Her trip making the rounds of editorial boards brought her to Brooklyn to meet the editorial board of the Jewish Press.	FAKE
1066	After Brussels, Trump's 'strength' resonates with GOP voters (+video)	[Updated at 2 p.m. ET] Over and over, as Republican voters spoke of the presidential race – and of Donald Trump in particular – one word kept coming up: “strong.” The nation needs a strong leader, said the 12 voters, gathered Tuesday night in St. Louis for a focus group. That’s hardly a surprising conclusion, especially following the deadly terror attacks by the Islamic State in Brussels earlier …	REAL
7217	The Intercept Outs Neocon Democrat’s Smear Against Trump as ‘Putin’s Puppet’ - Eric Zuesse	On November 1st, The Intercept headlined "Here's The Problem With The Story Connecting Russia To Donald Trump's Email Server” , and the reporting team of Sam Biddle, Lee Fang, Micah Lee, and Morgan Marquis-Boire, revealed that: "Slate’s Franklin Foer published a story that’s been circulating through the dark web and various newsrooms since summertime, an enormous, eyebrow-raising claim that Donal…	FAKE
825	Done Deal? Clinton, Trump Shift to General Election after Big Wins	The front-runners in the race for president are one step closer to clinching their parties' nomination. Donald Trump completed a five-state sweep in Tuesday's Republican presidential primaries, while Hillary Clinton won four out of the five states, losing only Rhode Island to her rival Bernie Sanders. Now the two front-runners are beginning to shift their focus, with each expecting to go up again…	REAL
9701	What You’re Not Told: 90% Of American Media Is Controlled By Six Corporations	Unless you go out of your way to seek truthful news from reputable sources, chances are you – like the majority of the populace – are fed regurgitated current events received from a small...	FAKE
5445	Steve Quayle On Economic Collapse, World War 3 and U S elections	source Add To The Conversation Using Facebook Comments	FAKE
2706	What Brian Williams’s Chopper Whopper Says About Modern News Media	Embarrassing and infuriating: the NBC anchor’s ‘misstatements’ reveal much about America’s media environment. By now, it may be time to paraphrase a famous remark by Rep. Mo Udall at an endless political dinner and conclude that, “Everything that can be said about Brian Williams has been said; it’s just that not everyone has said it yet.” Consider what follows as a few footnotes to the Big Stuff—…	REAL
2574	Republicans have little reason to act on immigration — both today, but also before the 2016 primaries	Any idea that the Republican Party would vote on and pass reforms to immigration law apparently evaporated when voters in Virginia ousted then-Majority Leader Eric Cantor (R-Va.) in early June. But even before Cantor lost, there wasn't a lot of political incentive for Republicans to move on policy this year, as The Upshot blog of the New York Times pointed out on Monday. Looking at it cynically, …	REAL
4996	We don’t just need to see Trump’s taxes — we need a real medical report on him	In the latest twist on the weirdest campaign ever, Donald Trump seems to have encouraged supporters to kill Hillary Clinton. Trump said, “By the way, if she gets to pick her judges, nothing you can do folks. Although, the Second Amendment people maybe there is. I don’t know.” Of course in the immediate aftermath of the loony homicidal comment, the Trump campaign is now saying that the “dishonest …	REAL
3764	Police morale can wait: How the Baltimore riots should reshape Attorney General Loretta Lynch’s agenda	But even though it is ultimately an egalitarian ruler, wreaking havoc on the old, young, good and bad alike, Time seems to hold a special grudge against Loretta Lynch, the woman who, after an unprecedented delay, was finally sworn in on Monday as the 83rd attorney general in the history of the United States. The first indication that Time has it in for Lynch was also the most obvious: the Senate’…	REAL
7313	The Militarized Police at Standing Rock is Working for This Man	The Militarized Police at Standing Rock is Working for This Man The months long Dakota Access Keystone XL pipleine protest at the Standing Rock Indian Reservation ... Print Email http://humansarefree.com/2016/10/the-militarized-police-at-standing-rock.html The months long Dakota Access Keystone XL pipleine protest at the Standing Rock Indian Reservation by Native Americans and those sympathetic t…	FAKE
8956	Bundy Ranch occupiers acquitted on all counts after challenging the corrupt Bureau of Land Management	Bundy Ranch occupiers acquitted on all counts after challenging the corrupt Bureau of Land Management Saturday, October 29, 2016 by: J. D. Heyes Tags: Ammon Bundy , Oregon ranchers , court decision (NaturalNews) In what freedom fighters across the country are calling a stunning victory against a tyrannical government agency, a jury in Oregon has acquitted all seven defendants involved in the arme…	FAKE
6551	The Truth About Atlantis [Video]	Leave a reply Alexandra Bruce – Celebrated author Graham Hancock explains why Atlantis existed. Hancock specializes in theories involving ancient civilizations, stone monuments or megaliths, altered states of consciousness, ancient myths and astronomical/astrological data from the past… SF Source Forbidden Knowledge TV	FAKE
3168	Major Corporate Sponsors Are Scaling Back Support for GOP Convention	From Coca-Cola to Microsoft, companies that gave big bucks to the 2012 convention that nominated Mitt Romney are slashing this year’s budgets for the July coronation of Donald Trump. Some of America’s largest corporations, which backed the Republican National Convention that nominated Mitt Romney in 2012, are lurching away from sponsoring the 2016 confab. Under pressure from anti-Trump advocacy g…	REAL
3494	Admit it: You love Tax Day! (Opinion)	Edward J. McCaffery is Robert C. Packard trustee chair in law and a professor of law, economics and political science at the University of Southern California. He is the author of "Fair Not Flat: How to Make the Tax System Better and Simpler." The opinions expressed in this commentary are solely those of the author. It turns out that the group for whom things ended well had significantly more pos…	REAL
9014	Western QLD Drovers Show Solidarity With C.U.B Workers By Only Drinking Sauv Blanc – The Betoota Advocate	Follow on Facebook Print This Post CLANCY OVERELL | Editor | CONTACT The nationwide boycott of all Carlton United Brewery products reached new heights over the weekend, after it was revealed that a camp of ringers in Queensland’s Channel Country have only been drinking Sauvignon Blanc for the last five weeks. They join a growing political movement of punters that are abstaining from drinking any …	FAKE
6552	CNBC Just Confirmed Comey Is Abusing His Power To Help Trump	Comments A bombshell report from CNBC confirms that FBI Director James Comey had in fact concluded that the government of the Russian Federation was interfering with the election, but fought to keep that information from being released to the public because it was “too close to the election.” Instead, Comey prevented the name FBI from appearing on the statement the government ultimately made on O…	FAKE
5325	JASON CHAFFETZ EXPOSED HILLARY CLINTON’S PLAN TO BRIBE FBI AGENTS TO LET HER GO	The Corruption of the Clinton’s is like an endless dark pit of lies and manipulation. I am so sick of Clinton’s and I can’t believe anyone would vote for her. This FBI that is lying and trying to change documentation should be held to a legal standard and people who have tried to hide documentation and have lied should be thrown in prison for treason! As far as how the media treats Hillary Clinto…	FAKE
131	Obama On Baltimore: 'This Is Not New'	President Barack Obama on Tuesday addressed the eruption of protests and riots in Baltimore following the death of Freddie Gray, condemning the violent demonstrations while acknowledging that the underlying problems plaguing the city are "not new" and will require national "soul-searching" to solve. During a press conference with Japan's prime minister, Shinzo Abe, Obama was asked by NBC News' Ch…	REAL
7038	US Not Ruling Out Daesh Involvement in Afghanistan Offensive	Get short URL 0 16 0 0 The United States cannot rule out the possibility that the Daesh was involved in attacks that led to the deaths of more than 30 civilians in central Afghanistan, US Department of State spokesperson John Kirby said in a briefing on Wednesday. WASHINGTON (Sputnik) — Earlier in the day, local media reported that Daesh militants , previously active in eastern Afghanistan, had k…	FAKE
6728	The United States Is Pre-Positioning “Enemy Assets” In Preparation For A Rigged Election	The United States Is Pre-Positioning “Enemy Assets” In Preparation For A Rigged Election Posted on Tweet The United States Is Pre-Positioning “Enemy Assets” In Preparation For A Rigged Election With civil rest or a world war, the administration will be handed the country on a platter – indefinitely – and the election will be a moot point, whether it happened or not. From Jeremiah Johnson, SHTFPla…	FAKE
3073	Booze Brands Polarize Just Like Politicians	A gay man is selling beer during the NBA playoffs. In a light-hearted ad airing repeatedly during the pro basketball games, television- and Broadway-star Neil Patrick Harris is hawking Heineken Light. I noticed the commercial in part because it's such a stark counterpoint to a more traditional alcohol ad airing during the playoffs. In that ad, part of a series, actor Ray Liotta sidles up to a bar…	REAL
4047	Why Greece and Iran seem willing to take on the world (+video)	As they navigate their respective crises, both Greek and Iranian governments are trumpeting a historical narrative that portrays them as the victim of big-power efforts to subjugate the less powerful. Who do Greece and Iran think they are? As global powers find themselves locked in face-offs with two relatively small states – economic powerhouse Germany and the European Union with Greece over its…	REAL
5484	Comment on “This is My Second One” — Virginia Cop Caught Bragging About Killing Two Unarmed People by Jamieson	Home / Badge Abuse / “This is My Second One”— Virginia Cop Caught Bragging About Killing Two Unarmed People “This is My Second One”— Virginia Cop Caught Bragging About Killing Two Unarmed People Claire Bernish July 27, 2016 7 Comments A former Virginia police officer and U.S. Navy veteran, whose trial for murder begins this week, told a witness, “this is my second one,” after killing an unarmed 1…	FAKE
5083	Hillary Clinton Promises Steady Leadership, More Jobs in Historic Speech	Twenty four years ago Hillary Clinton walked on stage at the 1992 Democratic National Convention, as the hopeful future first lady. Thursday night she walked on stage at the 2016 convention as the first woman to accept the presidential nomination of a major U.S. political party. "Stronger together" was the overwhelming theme Thursday evening as Clinton took the stage, with an early shout-out to B…	REAL
8039	News: Election Night Disaster: John King Tapped His Electoral College Map Too Hard And Fell Headfirst Into A Digital Hellscape	Email With millions of eyes watching CNN for election results tonight, the network really couldn’t afford any high-profile screwups. But unfortunately, that’s exactly what they got when John King tapped his touchscreen electoral map too hard and plunged himself straight into a digital hellscape from which there seems to be no escape. Ouch. That’s some major egg on CNN’s face! The night appeared t…	FAKE
6936	CLINTON EMAIL INVESTIGATION HAS SHIFTED THE POLLS SIGNIFICANTLY IN TRUMP’S FAVOR	Home › POLITICS › CLINTON EMAIL INVESTIGATION HAS SHIFTED THE POLLS SIGNIFICANTLY IN TRUMP’S FAVOR CLINTON EMAIL INVESTIGATION HAS SHIFTED THE POLLS SIGNIFICANTLY IN TRUMP’S FAVOR 4 SHARES [11/1/16] MICHAEL SNYDER -Donald Trump has all the momentum now. Will it be enough to propel him to victory on election day? Trump’s poll numbers were improving even before we learned that the FBI had renewed i…	FAKE
10028	People Power! Natives declare treaty rights, police admit defeat - cite lack of 'manpower' to remove DAPL protesters	Wed, 26 Oct 2016 23:00 UTC Authorities in North Dakota may be feeling the heat from the international attention the Dakota Access Pipeline is getting. They're now saying they lack the manpower to remove the encampment of protesters located on federal land near the controversial pipeline. The announcement may signal a softening of the treatment the protesters, up until now, have been receiving. Fo…	FAKE
4027	Obama: U.S. cannot solve the world's problems alone	President Obama told the United Nations on Monday that they must all work together on an array of challenges — from Syria to Ukraine, from poverty to climate change — because "the United States cannot solve the world's problems alone." While making a largely thematic address to the U.N. General Assembly about the need for global cooperation, Obama also had harsh words for Russia just hours ahead …	REAL
4587	How hackers eroded Americans' trust in democratic process	Even if hackers don't strike on Election Day, the drumbeat of cyberattacks and leaks this campaign cycle has affected the way citizens view the electoral process. —Even if hackers don't actually try to tamper with voting Tuesday, the unprecedented amount of cyberattacks this campaign cycle – and the public warnings of possible Election Day digital fraud – has already had a profound impact on Amer…	REAL
9242	Boy With Autism Makes His First Friend Ever And His Mom Can’t Stop Crying	Approximately 1 in 68 children has an autism spectrum disorder, making the disorder more common than it used to be and a force to be reckoned with. There are even service dogs that are specially...	FAKE
9623	Julian Assange October Surprise REVEALED	Julian Assange October Surprise REVEALED 10/28/2016 In today’s video, Christopher Greene of AMTV reports on the Julian Assange October Surprise & Rants about a Complacent Mainstream Media. 10/27/2016 TRUTH REVOLT http://youtu.be/PsVNKmb6jEc There’s a lot of accusations going around that the 2016 election is r ... Netflix Ceo: TV’s Future includes Hallucination Pills 10/27/2016 INDEPENDENT The fut…	FAKE
6159	First Contact Film Trailer	Posted by Madeline | Oct 29, 2016 | 2016 , Daily Blog | 0 | Thanks Barbora! First Contact Film! ABOUT FILM FIRST CONTACT is a unique documentary, narrated by Oscar-nominated and Golden Globe winning actor JAMES WOODS, that tells the true story of Darryl Anka’s UFO encounters that led him to channel an extraterrestrial being known as BASHAR, who delivers messages to prepare Earth for contact with …	FAKE
6367	370 Economists Sign Letter Urging America Not To Vote For Donald Trump	By Jason Easley 5:03 pm 370 of nation's top economists have come together to urge the American people not to elect Donald Trump to be the next President Of The United States. 370 of nation’s top economists have come together to urge the American people not to elect Donald Trump to be the next President Of The United States. In the letter , the economists listed a dozen economic policy reasons why…	FAKE
497	Here come the jobs, finally	Even the long-term unemployed are starting to find work. But how strong is the jobs recovery, really? Trevor Parkes has been through the tunnel called unemployment in post-recession America and come out the other side. In the summer of 2013, he moved from Texas to Tennessee so his family could be closer to his wife’s parents. But when his new job evaporated with a layoff after just four months, M…	REAL
1532	What Walker's Departure Means for GOP Field	Wisconsin Gov. Scott Walker, a once rising star of the GOP presidential pack, has dropped out of the race. Now the field is scrambling to re-align. Just this summer, Walker led the Republican field in Iowa. But on Monday, he called it quits and suggested that someone could emerge from a smaller pool of candidates with a clear conservative alternative to the current frontrunner, Donald Trump. "Tod…	REAL
6090	Julian Assange Ends The Suspense: “The Source Of Hacked Emails Is Not Russia”	With countless hours of media, and Clinton campaign, speculation and accusations that the source of hacked Wikileaks Democratic emails including the Podesta files, is none other than Russian president Vladimir Putin, either directly or indirectly, Julian Assange has decided to close the book on that particular loose end, and as RT reports , in a John Pilger Special, to be broadcast by RT on Satur…	FAKE
4696	Dem Operative Who Oversaw Trump Rally Agitators Visited White House 342 Times	A key operative in a Democratic scheme to send agitators to cause unrest at Donald Trump’s rallies has visited the White House 342 times since 2009, White House records show. Robert Creamer, who acted as a middle man between the Clinton campaign, the Democratic National Committee and “protesters” who tried — and succeeded — to provoke violence at Trump rallies met with President Obama during 47 o…	REAL
6210	TRUMP TSUNAMI INCOMING: What Trump Did In Florida Today Will Make Him President!	Home / News / TRUMP TSUNAMI INCOMING: What Trump Did In Florida Today Will Make Him President! TRUMP TSUNAMI INCOMING: What Trump Did In Florida Today Will Make Him President! fisher 5 mins ago News Comments Off on TRUMP TSUNAMI INCOMING: What Trump Did In Florida Today Will Make Him President! TRUMP TSUNAMI INCOMING: What Trump Did In Florida Today Will Make Him President! Breaking! Breaking! Ba…	FAKE
8283	Trump’s Star Vandalized On Hollywood Walk Of Fame - The Onion - America's Finest News Source	Report: Friend Has Been Going By Middle Name This Whole Fucking Time CALABASAS, CA—Astounded that it had never come up at any point in the six years they had known each other, local woman Lucy Reed, 25, reported Tuesday that her friend Nicole Silberthau had apparently been going by her middle name this whole fucking time. Teary-Eyed Tim Kaine Asks Clinton If His Hair Will Grow Back In Time For El…	FAKE
3821	Obama’s trip to Ethiopia alarms some human rights activists	President Obama embarks on a trip to Africa on Thursday that includes a controversial stop in Ethiopia, where the authoritarian government has come under sharp international criticism for its handling of political dissent. The Ethi­o­pia visit has raised hackles among human rights advocates who question the administration’s level of concern about the issue as it seeks to advance new security and …	REAL
7271	Nearly All Wild Animals Face Mass Extinction By 2020	Sean Adl-Tabatabai in News , World // 0 Comments A disturbing new report suggests that over two-thirds of wild animals living on Earth are set to become extinct by the year 2020. The comprehensive report by the WWF and Zoological Society of London says animal populations across the globe will continue to plummet by 67% by 2020 due to a mass extinction that is killing the natural world. Thegaurdia…	FAKE
2519	Illegal Immigrants Could Elect Hillary	Illegal immigrants—along with other noncitizens without the right to vote—may pick the 2016 presidential winner. Thanks to the unique math undergirding the Electoral College, the mere presence of 11-12 million illegal immigrants and other noncitizens here legally may enable them to swing the election from Republicans to Democrats. The right to vote is intended to be a singular privilege of citize…	REAL
9917	15 Foods That Contain the Most Vitamin E | Alternative	(Before It's News) What is Vitamin E? Vitamin E is an important fat-soluble antioxidant compound that aids the body in neutralizing the harmful after-effects of oxidation of fats. Current research is even looking into the important role that this vitamin plays in stopping free-radical production, a key method of preventing the development of chronic diseases and aging. It is also a vital element …	FAKE
7524	TREY GOWDY: “WHAT IN THE WORD IS LORETTA LYNCH DOING TALKING TO COMEY”	Home › VIDEO › TREY GOWDY: “WHAT IN THE WORD IS LORETTA LYNCH DOING TALKING TO COMEY” TREY GOWDY: “WHAT IN THE WORD IS LORETTA LYNCH DOING TALKING TO COMEY” 4 SHARES Post navigation	FAKE
9913	The Northern Sea Route: New Prospects for the Pacific Rim | New Eastern Outlook	Region: Asian-Pacific region Twenty years ago, eight Arctic states established the Arctic Council (AC) to jointly develop the Arctic Region and preserve the environment and culture of the indigenous peoples. Initially, Denmark, Iceland, Canada, Norway, Russia, the United States, Finland and Sweden held memberships in the Council. Later, other states with interests in the Arctic Region joined the …	FAKE
806	Cruz campaign: We could have stopped Trump if Rubio became running mate	Top officials of the Cruz campaign are convinced there is one specific step that could have stopped Trump -- and they blame Sen. Marco Rubio for not taking that step. In early March, it became clear that Trump was well on his way to the nomination and would even likely defeat Rubio in his home state of Florida's March 15 primary. According to several sources close to Cruz, the Cruz campaign condu…	REAL
6633	FREE Summit from Health Experts Teaches About Healthy Fats to Reverse Disease and Lose Weight	by Brian Shilhavy Editor, Health Impact News 15 years ago, I was the first one to import a high quality saturated fat called “Virgin Coconut Oil” from the Philippines and market it in the U.S. market. Coconut oil is a traditional fat that has been consumed for thousand of years in tropical climates, where historically western diseases like heart disease, diabetes, obesity and others were not comm…	FAKE
5236	Kentucky governor: Electing Hillary Clinton may eventually lead to violence	Kentucky Gov. Matt Bevin (R) told religious conservatives at the Values Voters Summit this weekend that blood might have to be shed if Hillary Clinton is elected president. "I want us to be able to fight ideologically, mentally, spiritually, economically, so that we don’t have to do it physically,” Bevin said Saturday. “But that may, in fact, be the case." He added, citing Thomas Jefferson's "blo…	REAL
8389	Contaminated Food from China Now Entering the U.S. Under the 'Organic' Label	Contaminated Food from China Now Entering the U.S. Under the 'Organic' Label The Chinese food production industry is one of the world's least-regulated and most corrupt, as ... Print Email http://humansarefree.com/2016/11/contaminated-food-from-china-now.html The Chinese food production industry is one of the world's least-regulated and most corrupt, as has repeatedly been proven time and again. …	FAKE
9487	Forget Wikileaks...this is the real October Surprise that is going to stop Hillary	Forget Wikileaks...this is the real October Surprise that is going to stop Hillary page: 1 link People have a hard time wading through all of the twists and turns, and convoluted political intrigue, that are the devastating stream of revelations about just how corrupt the Democratic Party...and its supreme leader Hillary Clinton...is. Most people don't have the time, or the attention span, to pou…	FAKE
8326	Donald Trump: The next President of the United States of America	Donald Trump: The next President of the United States of America Donald Trump will be the new President of the United States of America . Trump won 276 electoral votes with the necessary minimum of 270 votes. During his speech as the winner, Trump has promised the Americans to be president for all citizens of the country. According to him, America will not be satisfied with anything but the best.…	FAKE
7381	14 Days and Counting-There Will Be a Civil War No Matter Who Wins the Election	It is 1860 and Stephen Douglas is running against Abraham Lincoln. Lincoln’s election will lead to a civil war. The pitfalls of catastrophic events were ever present. In 2016, it is Donald Trump vs. Hillary Clinton. It is becoming clear that the election of either candidate will set off civil unrest and possibly lead to a civil war. We are now just beginning to see a myriad of pieces fall into pl…	FAKE
7216	Internet Is On Fire With Speculation That Podesta Emails Contain Code for Child Sex	We Are Change Emails revealed by Wikileaks from Hillary Clinton’s campaign chairman John Podesta’s account contained lots of strange emails about food, ties to human trafficker Laura Silsby, and a photo of Asian girls eating pizza — so naturally the internet has been set on fire with theories about secret codes and a child sex ring. Is this Laura Ling in the Podesta Pizza email pic? Bill Clinton …	FAKE
1994	Inside Jeb's 'shock and awe' launch	A verdict in 2017 could have sweeping consequences for tech startups.	REAL
9314	Southern Poverty Law Center Targets Anti-Jihad Crusaders (Ann Corcoran Honored!)		FAKE
5329	Babylon Mystery Religion Series	Part 1 BABYLON "SUN WORSHIP" https://www.youtube.com/watch?v=rDHZaMeIwRs	FAKE
4070	Relief efforts to find survivors intensify amid powerful aftershocks	Relief efforts intensified in Katmandu on Sunday as Nepal continues to reel from powerful aftershocks and a devastating earthquake that left more than 3,200 dead. The international effort geared up to hunt for survivors and provide aid as a second American victim was identified as one of 18 who died on Mount Everest in a massive avalanche triggered by Saturday's magnitude-7.8 earthquake. Marisa E…	REAL
612	The early 2016 primary calendar is now set. It will change.	The Democratic National Committee over the weekend set its preliminary 2016 presidential primary calender, with the four traditional carve-out states -- Iowa, New Hampshire, South Carolina and Nevada -- holding contests in February and everybody else after that. The calendar mimics what we've seen from Republicans, who have basically agreed on the same order of succession. Here's how that looks: …	REAL
5089	Trump: I wouldn't accept Cruz's endorsement	"If he gives it, I will not accept it," Trump said at a news conference in Cleveland at the close of the Republican National Convention. "I don't want his endorsement," he added. "Just, Ted, stay home, relax, enjoy yourself." He also suggested that if Cruz were to seek the White House, he would set up a super PAC to oppose him. And Trump, speaking the end of a week dedicated to unifying the party…	REAL
10270	What is Federalism?	Email We all know that our national government — the one headquartered in Washington, D.C. — is called the “federal government.” The word “federal,” as well as its equivalent in other languages, is also used to describe certain other national governments, such as Mexico’s, and words such as “federation” and “confederacy” are evidently related to it. But what does the term “federal” mean? The word…	FAKE
8752	Confirmed: Public overwhelmingly (10-to-1) says media want Hillary to win	Print [Ed. – Every now and then the facade cracks. Somebody asks a question the media haven’t intervened to spin yet, and a bit of truth peeks out about what the public really thinks. CNN is our poster child on this one, but it could be any number of them.] Two national polls released late last week confirmed the public widely recognizes the news media’s agenda in favor of Hillary Clinton and dec…	FAKE
1162	Mitt Romney Calls Donald Trump 'A Phony, A Fraud'; Trump Hits Back	The most recent Republican presidential nominee is taking shots at Donald Trump's fitness to be president. And he's not mincing his words. Mitt Romney, the former Massachusetts governor, called the current GOP front-runner "a phony, a fraud" in a speech Thursday morning in Salt Lake City. And he didn't stop there. Romney described Trump as "a con artist" whose demeanor is "recklessness in the ext…	REAL
4052	In Jamaica, Obama indicates that he will remove Cuba from terrorism list	President Obama indicated Thursday that he is preparing to announce Cuba’s removal from the U.S. State Department’s list of state sponsors of terrorism, a move that should quickly lead to a full restoration of diplomatic ties and the opening of embassies in Havana and Washington. Speaking at a gathering of Caribbean leaders here, Obama said the State Department had finished a review of the issue.…	REAL
7114	Turkey Rounds Up Erdogan’s Political Opponents as Crackdown Widens	November 4, 2016 Turkey Rounds Up Erdogan’s Political Opponents as Crackdown Widens Salahhatin Demirtas, once hailed as the “Kurdish Obama,” among the pro-Kurdish opposition lawmakers held on Friday A Turkish court placed the two leaders of a major pro-Kurdish opposition party under arrest on Friday in a dramatic widening of a political crackdown that followed July’s failed military coup that wil…	FAKE
10444	Trump controlled by Mossad	By wmw_admin on October 30, 2016 By Timothy Fitzpatrick — The Fitzpatrick Informer Oct 29, 2016 Anno Domini Donald Trump and Mossad asset Ghislaine Maxwell out on the town in New York City in 1997. Click to enlarge Part I Any inquisitive person should be asking themself why a seemingly anti-establishment candidate like Donald Trump has been allowed to get as far as he has in the U.S. presidential…	FAKE
7146	THE POLLS CAN NO LONGER BE RIGGED THIS ELECTION	We Are Change In this video Luke Rudkowski interviews Matt a computer programmer who’s allowing everyone to run there own election polls. Already 800,000 people in the U.S were independently polled and the findings contradict the main stream media polls. https://www.callforamerica.com/ The post THE POLLS CAN NO LONGER BE RIGGED THIS ELECTION appeared first on We Are Change .	FAKE
5538	New Lunar Craters Mystery | Space News	« on: Today at 01:06:08 AM » New Lunar Craters Mystery | Space News https://www.youtube.com/watch?v=hz0GhlVKQuk Oct 26, 2016 ThunderboltsProject New scientific reports are once again forcing planetary scientists to rewrite the history of our own moon. Study reveals lunar surface features younger than assumed http://phys.org/news/2016-10-reveals-lunar-surface-features-younger.html A new study into…	FAKE
2004	Cruz's immigration gambit	A verdict in 2017 could have sweeping consequences for tech startups.	REAL
9804	Donald Trump Wins The Presidency In Historic Victory	4 Replies Jonathan Turley – It appears that that “ basket of deplorables ” was a bit larger than Hillary Clinton expected. I was up to 4 am at Fox participating in the coverage of the election from New York. This was my fourth such presidential election as part a media team and it was fascinating to watch [results] unfold at the campaign headquarters at Fox. History will judge the decisions of De…	FAKE
911	Trump slams GOP nominating process as top aide accuses Cruz of 'gestapo tactics' to win delegates	Republican front-runner Donald Trump took a new round of shots at the GOP's nominating process Sunday, while his newly-hired convention manager Paul Manafort accused Trump's rival Ted Cruz of using "gestapo tactics" to earn delegate support at nominating conventions across the country. Speaking to thousands packed in a frigid airport hangar in western New York, Trump argued anew that the person w…	REAL
8376	Battle for the Ages	Here's something interesting from The Unz Review... Recipient Name Recipient Email => Donald Trump’s red wave on Election Day was an unprecedented body blow against neoliberalism. The stupid early-1990s prediction about the ‘end of history’ turned into a – possible – shock of the new. The new global nativism? Perhaps a new push towards democratic socialism? Too early to tell. Once again. A body b…	FAKE
7090	Discrimination and Condemnation: Australia’s War on Boat People	Email The boat, along with other means of travel, are often undertaken as matters of freedom. Movement keeps one alive in times of peace, and in conflict. The Australian government, and those backing its practices, have wished over the years to limit, if not halt such movement altogether. Since the last decade, extreme measures have been implemented that effectively qualify Australian sovereignty…	FAKE
5146	Obama hits the trail for Hillary Clinton: Will he help or hurt?	President Obama campaigns Tuesday with Mrs. Clinton for the first time. He's more popular than she is, and can excite the Democratic base. But Obama also faces risks. President Barack Obama and then-Secretary of State Hillary Clinton arrived at Yangon International Airport in Yangon, Myanmar in 2012. The last time they traveled together was to the country, which had recently adopted democratic re…	REAL
10	Scalia’s death comes just a month before the court’s biggest abortion case in years	The unexpected death of Justice Antonin Scalia comes less than a month before the Supreme Court hears its biggest abortion case in a decade. On March 2, the Supreme Court will hear oral arguments in Whole Women's Health v. Hellerstadt, a challenge to a Texas law that has closed about half of the state's abortion clinics since 2013. If the law is allowed to stand, abortion rights supporters say it…	REAL
8505	The Empire Files: Inside Palestine's Refugee Camps	The Empire Files: Inside Palestine's Refugee Camps The Empire Files: Inside Palestine's Refugee Camps By 0 59 In her first on-the-ground report from Palestine, Abby Martin gives a first-hand look into two of the most attacked refugee camps in the West Bank: Balata and Aida camps. With millions of displaced Palestinians around the world, hundreds of thousands are refugees in their own country — ma…	FAKE
2893	New Saudi king ascends to the throne as terrorism threat grows	At 3 a.m. on a cold desert night earlier this month, four Islamic State militants carrying guns, grenades and cash slipped into Saudi Arabia here through a hole in the new heavy fencing that separates this country from Iraq. They were immediately spotted by Saudi border guards in a state-of-the-art control room 35 miles away, appearing first as blips on radar, then as ghostly white figures on nig…	REAL
4434	With Another Deadline Looming, Whispers Of Iran Nuclear Deal Emerge	With Another Deadline Looming, Whispers Of Iran Nuclear Deal Emerge As Iran and world powers faced yet another self-imposed deadline on Monday, whispers of a deal began to leave the negotiating room. Quoting two unnamed diplomats, The Associated Press reported that the deal, which would limit Iran's nuclear program in exchange for a lifting of sanctions, would be announced Monday. NPR's Peter Ken…	REAL
814	Donald Trump's Clintonesque foreign policy	In a speech Wednesday outlining his would-be foreign policy, Donald Trump tried to sound presidential. The Republican presidential candidate succeeded in sounding tough if contradictory. But he outlined a foreign policy that isn’t so different from that of Hillary Clinton. Take ISIS for example. Trump acknowledged in his speech the jihadist army that is slipping its tentacles into the West and pr…	REAL
9432	The Israeli Trumpess	What will Donald Trump do if he loses the elections in a week and a half from now, as most polls indicate? He has already declared that he will recognize the results – but only if he wins. That sounds like a joke. But it is far from being a joke. Trump has already announced that the election is rigged. The dead are voting (and all the dead vote for Hillary Clinton). The polling station committees…	FAKE
7677	Comment on Sheriff Says Cannabis Makes People Murderers Because “Rational Thought” Leads to Violence by Isaid Dilligaf	Home / Be The Change / The State / Sheriff Says Cannabis Makes People Murderers Because “Rational Thought” Leads to Violence Sheriff Says Cannabis Makes People Murderers Because “Rational Thought” Leads to Violence Claire Bernish May 10, 2016 35 Comments It isn’t gang violence. It isn’t even domestic violence. What is the leading cause of murder in Carson City? According to Sheriff Ken Furlong, i…	FAKE
7095	Seven World-Historical Achievements of the Iraq Invasion of 2003	Photo by The U.S. Army | CC BY 2.0 Here is a list of the noteworthy, ongoing results of the U.S.-led invasion of Iraq beginning in March 2003. (Recall that invasion was denounced by the UN as illegal, based entirely on lies, and—given the U.S.’s hegemonic position in the world, allowing it to act with impunity—the crime’s architects have never punished.) 1/ The principal achievement of the war an…	FAKE
6859	Major Voter Fraud Already Running Rampant Against Republicans	We have compiled a huge list of voter fraud incidents which were caught in the early voting process, all of it done by Hillary Clinton’s supporters against Republican candidate Donald Trump. So far there hasn’t been a single case where Republicans were caught doing voter fraud for Donald Trump. Remember the following list is a compilation of CAUGHT cases. Imagine how many more there might be out …	FAKE
2036	Backers: Romney more open to 2016	A verdict in 2017 could have sweeping consequences for tech startups.	REAL
7305	Re: Yes, There Are Paid Government Trolls On Social Media, Blogs, Forums And Websites	Yes, There Are Paid Government Trolls On Social Media, Blogs, Forums And Websites February 26th, 2014 Do you want solid proof that paid government shills are targeting websites, blogs, forums and social media accounts? For years, many have suspected that government trolls have been systematically causing havoc all over the Internet, but proving it has been difficult. But now thanks to documents l…	FAKE
10453	The REAL REASON Hillary Was Not Prosecuted For Her Email Scandal Will Infuriate You	The REAL REASON Hillary Was Not Prosecuted For Her Email Scandal Will Infuriate You Oct 28, 2016 Previous post Oh, Governor Terry McAuliffe… The smelly, Democratic cat of politics that just keeps returning to our doorstep. Just this summer he restored voting rights to thousands of felons with the hopes of garnering more votes for Clinton (I’m surprised his legislation wasn’t entitled, “Felons for…	FAKE
90	Why Rachel Dolezal's assertion that she is black could pave way for folks choosing a 'racial identity'	Rachel Dolezal, the former head of the Spokane NAACP, has insisted she is black, despite having white parents. She has been quoted as saying, "That question is not as easy as it seems. There's a lot of complexities ... and I don't know that everyone would understand that." I do understand. Years ago, even before Sen. Elizabeth Warren was exposed for identifying herself as Native American (which s…	REAL
5546	Brexit and the Law	by Lambert Strether Lambert: A round-up of Brexit options, hard and soft. Wouldn’t the Brits have an easier time of it if they wrote their Constitution down? By Silvia Merler, an Italian citizen, who joined Bruegel as Affiliate Fellow at Bruegel in August 2013. Her main research interests include international macro and financial economics, central banking and EU institutions and policy making. O…	FAKE
3559	Tsarnaev Mom: Americans Are ‘Terrorists’	Convicted Boston Marathon bomber Dzhokhar Tsarnaev’s mother, Zubeidat, has reportedly posted a statement online declaring Americans “the terrorists here” and calling her son “the best of the best.” In a message sent to a family friend on Russian social media site VKontakte, Zubeidat Tsarnaev wrote, “I will never forget it. May god bless those who helped my son. The terrorists here are the America…	REAL
7425	It isn’t ‘Islamophobia’ when an Oklahoma GOP State Rep. says “Islam is a cancer in our nation that needs to be cut out”	BNI Store Oct 31 2016 It isn’t ‘Islamophobia’ when an Oklahoma GOP State Rep. says “Islam is a cancer in our nation that needs to be cut out” Unfortunately, some Christians in Oklahoma, where there has been one savage beheading of a Christian woman by a Muslim and at least one other beheading attempt, seem to think so, and blindly condemn all outspoken critics of Islam…especially the Christians. …	FAKE
6880	WELCOME TO PARIS where tour buses have to navigate around all the new Muslim tent cities filling the streets	BNI Store Oct 31 2016 WELCOME TO PARIS where tour buses have to navigate around all the new Muslim tent cities filling the streets Now that France has shut down the filthy Calais ‘jungle’ camp where thousands of illegal alien Muslim invaders had been squatting, Muslim tent cities are sprouting up all over the streets of Paris. Gee, I guess French tourism hasn’t taken a big enough hit yet, followi…	FAKE
1241	Clinton braces for Nevada nail-biter	The election in 232 photos, 43 numbers and 131 quotes, from the two candidates at the center of it all.	REAL
9998	The Israeli Trumpess	WHAT WILL Donald Trump do if he loses the elections in a week and a half from now, as most polls indicate? He has already declared that he will recognize the results -- but only if he wins. That sounds like a joke. But it is far from being a joke. Trump has already announced that the election is rigged. The dead are voting (and all the dead vote for Hillary Clinton). The polling station committee…	FAKE
6830	US Insiders – Not Russia – Leaked Clinton Emails	Posted on November 2, 2016 by WashingtonsBlog We’ve repeatedly shown that it’s much more likely that American insiders – not Russian hackers – leaked the Clinton emails. Today, the NSA executive who created the agency’s mass surveillance program for digital information, who served as the senior technical director within the agency, who managed six thousand NSA employees, the 36-year NSA veteran w…	FAKE
7000	Is This Why The Smash In Gold & Silver Is Happening? A Shocking Game-Changer For Gold & Silver Is Now Unfolding…	174 Views November 11, 2016 GOLD , KWN , KWN II King World News With gold down over $31 and silver plunging $1.08, is this why the smash in gold and silver is happening? Today King World News is reporting on a shocking game-changer in the gold and silver markets that is now unfolding. Eric King: “Keith, you are a legend in the business and you have been on a long road trip that’s taken you around…	FAKE
8417	Dad in weird mood since 2004	Dad in weird mood since 2004 07-11-16 A 54-YEAR-OLD man has been in a bit of a mood for the past 12 years, his family has noticed. Engineer Roy Hobbs has seemed reluctant to spend time with family members for the last decade or so, preferring to be in the shed or slumped in his chair with a can of lager and a forbidding look on his face. Son Paul Hobbs said: “Come to think of it, dad has seemed a…	FAKE
8422	NATO Buildup in Eastern Europe: ‘We’ve Only Seen the Tip of the Iceberg’	Sputnik October 27, 2016 NATO and Washington’s activities in Eastern Europe and the Baltics de facto amount to permanent military presence, Sergei Ermakov, a senior analyst at the Russian Institute for Strategic Studies, told RT, adding that we have seen “only the tip of the iceberg” so far. “Endless war-games and rotational deployments essentially amount to permanent military presence. NATO is t…	FAKE
10439	California & Oregon Want To Secede From The U.S. After Trump Election	California & Oregon Want To Secede From The U.S. After Trump Election Nov 12, 2016 2 0 In what is shaping up to be the beginning of a revolution within the United States, residents from California and now Oregon are wanting to secede from the U.S. after Donald Trump was elected President…and they want Alaska, Hawaii, Nevada and Washington state to join them to create an entirely new country altog…	FAKE
4806	Here are the top five things to watch in tonight's debate	First Read is a morning briefing from Meet the Press and the NBC Political Unit on the day's most important political stories and why they matter. HEMPSTEAD, NY -- Well, we're finally here: Hillary Clinton and Donald Trump tonight square off in their first presidential debate at Hofstra University, making it arguably the most consequential night so far of the 2016 election. The stakes are enormou…	REAL
7667	The NRA Just Admitted It Was Always Lying About Obama Confiscating Guns	The NRA has just s tated the obvious – that President Obama does not have the ability to confiscate guns, nor has he ever tried. This statement is an acknowledgment directly from the NRA, after years of warning their members that a Democratic president is going to take away their guns. This debunks the ludicrous “Obama conspiracy” to repeal the Second Amendment and confiscate guns, once and for a…	FAKE
4398	Head Of Medicare, Who Oversaw Obamacare Rollout, Will Step Down	Head Of Medicare, Who Oversaw Obamacare Rollout, Will Step Down Marilyn Tavenner, the administrator of the federal Centers for Medicare and Medicaid Services, who oversaw the implementation of the Affordable Care Act, will step down. Tavenner announced her departure on Friday in a message to staff. "I have great pride and joy knowing all that we have accomplished together since I came on board fi…	REAL
8032	Republican Protester Says He Was Nearly Killed After Trump Says ‘Take Him Out’	Videos Republican Protester Says He Was Nearly Killed After Trump Says ‘Take Him Out’ Secret Service whisk candidate off stage as supporters create scare by attacking lone anti-Trump Republican at Nevada rally Republican presidential candidate Donald Trump speaks during a campaign rally at Laconia Middle School, Thursday, Sept. 15, 2016, in Laconia, N.H. So who nearly killed whom in Reno, Nevada …	FAKE
756	Donald Trump, president of the Confederacy: The Southern strategy created the GOP civil war	Of course, Republicans and conservatives find these twin facts offensive and unbelievable. They hold onto their founding myth of Lincoln and “Great Emancipator” while simultaneously being dependent on voters from the former Confederacy for power—states that still fly and honor the American swastika, a rebel flag of treason and anti-black hatred. Despite their protests, the evidence is overwhelmin…	REAL
7304	Former Miss Finland accuses Trump of sexual assault, bringing number of accusers to 12	Former Miss Finland accuses Trump of sexual assault, bringing number of accusers... Former Miss Finland accuses Trump of sexual assault, bringing number of accusers to 12 By 0 58 Miss Finland 2006 has become the 12th woman to accuse Donald Trump of sexual assault. Ninni Laaksonen claims the presidential candidate groped her while they took a picture together before an appearance on ‘The Late Show…	FAKE
3386	Kerry orders State Department review of records retention amid Clinton email controversy	The State Department has ordered an internal audit of its recordkeeping, officials said Friday, outlining a top-to-bottom look at the agency's practices in the aftermath of revelations that former Secretary of State Hillary Rodham Clinton used a private email account and server during her tenure. The department released a letter that Secretary of State John Kerry sent to the department's inspecto…	REAL
10501	United States  Reformation or Fracture?	United States  Reformation or Fracture? By Thierry Meyssan Observing the US presidential electoral campaign, Thierry Meyssan analyses the resurgence of an old and weighty conflict of civilisation. Hillary Clinton has just declared that this election is not about programmes, but about the question ŤWho are the Americans?ť. It was not for reasons of his political prgramme that the Republican leade…	FAKE
4178	A sharp exchange over election-year polling offers thoughts for the rest of us	In a political season marked by nonstop polling, a lively exchange took place recently about the state of public opinion research and what to believe about all of the numbers describing the state of the race. The context for the discussion was set by a series of national and state surveys showing Donald Trump gaining on or overtaking Hillary Clinton in the general-election campaign. It broadened …	REAL
1845	Romney’s reboot: Can the 2012 loser really fix his problems in 2016?	Will Mitt 3.0, as he’s already been dubbed, be a better model than the earlier two incarnations? Without so much as a single syllable uttered in public, Mitt Romney has shaken up the 2016 race, employing a strategy of calculated leaks to indicate that he wants to mount a third presidential bid. I was skeptical of what seemed like a trial balloon to buy some time as Jeb Bush claimed the mantle of …	REAL
3032	Is it possible to fix the polarization of American politics?	At the end of last week’s Republican debate, moderator Bret Baier questioned each of the candidates about their commitment to the Republican Party. Would Marco Rubio, Ted Cruz and John Kasich support Donald Trump if he was chosen as the GOP’s presidential nominee? After the past few weeks of intense in-fighting — in which Trump has been called a “con artist” and a threat to conservative principle…	REAL
8938	CETA: Canada Has Challenged The EU’s Chemical Regulations 21 Times	A man protests against international trade agreements TTIP and CETA in front of EU headquarters in Brussels on Thursday, Oct. 27, 2016. The Canadian government raised concerns over the European Union’s regulations on chemicals on more than 20 occasions over the course of a decade, according to a letter seen by Energydesk . In a note sent to the Belgian government on October 19 , the Center for In…	FAKE
6600	Tiny Homes Banned In U.S. At Increasing Rate As Govt Criminalizes Sustainable Living	By Justin Gardner As the corporatocracy tightens its grip on the masses – finding ever more ways to funnel wealth to the top – humanity...	FAKE
5612	Life: When These Third-Graders Saw Their Classmate Didn’t Have A Lunch, They Kept Feeding Him More And More Lunches Until He Clogged The Door And Got School Canceled	Email Life can be tough, but students at Willow Creek Elementary School in Duluth, Minnesota, have done something this year that will make you cry tears of joy: When they noticed that a fellow student wasn’t eating lunch at school, they brought him so many lunches that he clogged the door and school got canceled. Compassion for the win! When caring students saw that 9-year-old Bryce Oswald was sh…	FAKE
2905	US faces calls to ‘walk away’ from Iran talks	A leading Republican critic of the Iranian nuclear talks is calling on the U.S. to "walk away" from the table after negotiators missed a key deadline, while other lawmakers joined in voicing concern that Iran could extract critical final-hour concessions in the scramble to salvage an agreement. Negotiations resumed in Switzerland on Wednesday but were almost immediately beset by competing claims,…	REAL
2593	Netanyahu warns supporters he may lose in Tuesday’s election	Prime Minister Benjamin Netanyahu warned supporters at a rally here Sunday that he and his Likud party may not win Tuesday’s election, a potentially dramatic fall for a consummate political survivor whose nine years in office transformed him into the public face of contemporary Israel. A loss by Netanyahu — or a razor-thin win and the prospect that he would be forced to enter into an unwieldy “go…	REAL
3837	Harry Reid Calls Trade Push By Obama And GOP 'Insanity'	The president and Republican leaders are pushing hard to pass legislation known as Trade Promotion Authority that allows a White House to fast-track trade deals through Congress with no amendments, no procedural hurdles or filibusters, and a simple up-or-down vote in limited amount of time. That fast-track authority likely would make it possible for the Obama administration to sign the Trans-Paci…	REAL
[truncated: 5,469 more rows]
