# Supplementary material for: Stance detection with BERT embeddings for credibility analysis of information on social media
Source: PeerJ Comput Sci. 2021 Apr 14;7:e467. doi: 10.7717/peerj-cs.467 (PMC8053013; doi:10.7717/peerj-cs.467)
Supplement: Supplemental Information 1 [file peerj-cs-07-467-s001.zip › code_Data/Stance_Calculation.py]

#!/usr/bin/env python
# coding: utf-8

# In[1]:


get_ipython().system('pip install bs4')


# In[2]:


import numpy as np # linear algebra
import pandas as pd # data processing, CSV file I/O (e.g. pd.read_csv)
from sklearn.cluster import KMeans 
from sklearn.feature_extraction.text import TfidfVectorizer
from sklearn.decomposition import PCA
from sklearn.preprocessing import normalize
from sklearn.metrics import pairwise_distances 
from sklearn.metrics.pairwise import cosine_similarity

from bs4 import BeautifulSoup

import nltk
nltk.download('punkt')
nltk.download('stopwords')
import string
from nltk.corpus import stopwords 
from nltk.tokenize import word_tokenize 

import matplotlib.pyplot as plt
get_ipython().run_line_magic('matplotlib', 'inline')
plt.style.use('fivethirtyeight')

# email module has some useful functions
import os, sys, email,re


# In[3]:


similarity_array = []
df = pd.read_csv('./news-2.csv')
df.info()


# In[4]:


print(df.shape)
len(df['text'])


# In[5]:


stopwords = nltk.corpus.stopwords.words('english')
CustomListofWordstoExclude = ["'s",'say','says','said','s',"n't"] 
stopwords.extend(CustomListofWordstoExclude)


# In[6]:


aa = 0
i=0
for i in range(len(df['text'])):
    aa+=1
    data_text = df['text'].values[i]
    data_title = df['title'].values[i]
    #X ="I love horror movies"
    #Y ="Lights out is a horror movie"
    X_list = word_tokenize(str(data_title))  
    Y_list = word_tokenize(str(data_text))
    #print(X_list.size)
    sw = stopwords
    l1 =[];l2 =[]
    X_set = {w for w in X_list if not w in sw}  
    Y_set = {w for w in Y_list if not w in sw} 
    #print(len(X_set))
    #print("############")
    #print(len(Y_set))
    rvector = X_set.union(Y_set)  
    
    #print("rvector size")
    #print(len(rvector))
    for w in rvector: 
        if w in X_set: l1.append(1) # create a vector 
        else: l1.append(0) 
        if w in Y_set: l2.append(1) 
        else: l2.append(0) 
    c = 0

    # cosine formula  
    for i in range(len(rvector)): 
        c+= l1[i]*l2[i]
    try:
        cosine = c/float((sum(l1)*sum(l2))**0.5) 
    except ZeroDivisionError:
        cosine = 0
    #print("similarity: ", cosine)
    similarity_array.append(cosine)
    #df['similarity'].values[i]=cosine
    
print("value of aa:")
print(aa)


# In[7]:


similarity_array.insert(0,"stance")


# In[8]:


len(similarity_array)


# In[9]:


import csv

#new_data =  ['test4', 4, 7, 10]
with open(r'./news-2.csv', 'r') as in_csv, open(r'./news-22.csv', 'w') as out_csv:
    reader = csv.reader(in_csv)
    writer = csv.writer(out_csv)
    for row, new_col in zip(reader, similarity_array):
        row.append(new_col)
        writer.writerow(row)


# In[10]:


dff = pd.read_csv('./news-22.csv')


# In[11]:


dff.head()


# In[12]:


result = [] 
for value in dff["stance"]: 
    if value >= 0.06: 
        result.append("match") 
    else: 
        result.append("nomatch") 
       
dff["Result"] = result


# In[13]:


dff.head()
